# Supplementary material for: Ribozyme-enhanced single-stranded Ago2-processed interfering RNA triggers efficient gene silencing with fewer off-target effects
Source: Nat Commun. 2015 Oct 12;6:8430. doi: 10.1038/ncomms9430 (PMC4633630; doi:10.1038/ncomms9430)
Supplement: Supplementary Data 1 — Gene expression atlas of the RNA-seq results of the cells transfected with shGP, shGP-LC and saiGP-RZ. [file ncomms9430-s2.xlsx]

## Sheet: Gene Expression Atlas
Gene Name	Gene ID	Gene Type	Gene expression level (FPKM)
			con	shGP	shGP-LC	saiGP-RZ
AL162151.3	ENSG00000234648.1	pseudogene	8470	4854	6540	7246
MT-CO2	ENSG00000198712.1	protein_coding	7022	6807	6573	6986
RPL31	ENSG00000071082.6	protein_coding	5565	3938	4532	5215
MT-CO1	ENSG00000198804.2	protein_coding	5204	4291	4222	4983
RPL41	ENSG00000229117.4	protein_coding	4781	4179	4710	4660
RPL37A	ENSG00000197756.5	protein_coding	4238	3534	4007	3954
EEF1A1	ENSG00000156508.13	protein_coding	4085	3632	2531	4049
MT-ND3	ENSG00000198840.2	protein_coding	3661	4691	4443	4496
RPL8	ENSG00000161016.11	protein_coding	3630	2923	3625	3169
RPS23	ENSG00000186468.8	protein_coding	3573	2918	2962	3215
RPS24	ENSG00000138326.14	protein_coding	3331	2658	3063	3082
AC016700.6	ENSG00000231414.1	pseudogene	3193	2632	2953	3296
RPS18	ENSG00000231500.2	protein_coding	3038	1772	2617	2556
RPL38	ENSG00000172809.8	protein_coding	2835	2297	2625	2757
RPL27	ENSG00000131469.8	protein_coding	2629	2076	2421	2381
RPS19	ENSG00000105372.2	protein_coding	2552	2169	2608	2252
RPS14	ENSG00000164587.7	protein_coding	2542	1909	2130	2346
RPLP1	ENSG00000137818.7	protein_coding	2429	2301	2663	2228
PPIA	ENSG00000196262.9	protein_coding	2404	2561	2344	2361
RPL11	ENSG00000142676.8	protein_coding	2349	1872	2065	2186
RPL35	ENSG00000136942.10	protein_coding	2274	1677	1891	2025
UBB	ENSG00000170315.9	protein_coding	2160	2162	2069	1916
RPL19	ENSG00000108298.5	protein_coding	2160	1755	2073	1953
GAPDH	ENSG00000111640.10	protein_coding	2124	1875	1840	1803
RPS4X	ENSG00000198034.6	protein_coding	2117	1166	1825	1494
RPS21	ENSG00000171858.13	protein_coding	2052	1992	2166	1966
RPS27A	ENSG00000143947.8	protein_coding	2043	1571	1834	1926
MT-CYB	ENSG00000198727.2	protein_coding	2005	1907	1863	1994
RPL6	ENSG00000089009.11	protein_coding	1891	1624	1753	1866
RPL7	ENSG00000147604.9	protein_coding	1831	1335	1227	1630
RP11-175B9.3	ENSG00000236439.3	pseudogene	1813	1731	1744	1725
RPS27	ENSG00000177954.7	protein_coding	1787	1619	1902	1645
RPS15	ENSG00000115268.5	protein_coding	1687	1513	1781	1549
MT-RNR2	ENSG00000210082.2	Mt_rRNA	1634	1564	1516	1963
TMSB4XP6	ENSG00000230043.1	pseudogene	1616	2769	1550	1467
RPS17	ENSG00000184779.8	protein_coding	1602	1350	1437	1462
NPM1	ENSG00000181163.9	protein_coding	1562	1418	1295	1636
RPS6	ENSG00000137154.8	protein_coding	1540	1194	1422	1455
RPS16	ENSG00000105193.4	protein_coding	1525	1306	1493	1368
ALDOA	ENSG00000149925.12	protein_coding	1422	1203	1280	1185
LDHB	ENSG00000111716.8	protein_coding	1417	1386	1185	1374
RPL34	ENSG00000109475.12	protein_coding	1402	1060	1286	1332
MT-ND2	ENSG00000198763.3	protein_coding	1365	1494	1479	1447
EEF1A1P5	ENSG00000196205.7	pseudogene	1346	1131	1184	1253
PRDX1	ENSG00000117450.9	protein_coding	1340	1375	1466	1294
UBA52	ENSG00000221983.3	protein_coding	1312	1134	1353	1137
RPL24	ENSG00000114391.8	protein_coding	1289	947	1033	1209
YWHAE	ENSG00000108953.12	protein_coding	1278	618	557	1130
MT-ND1	ENSG00000198888.2	protein_coding	1264	1101	1091	1120
HNRNPA2B1	ENSG00000122566.16	protein_coding	1220	1207	1384	1255
HSPA1B	ENSG00000204388.5	protein_coding	1193	1043	1193	1100
RPL28	ENSG00000108107.8	protein_coding	1190	981	1312	1099
RPL41P1	ENSG00000227063.4	pseudogene	1188	1036	1167	1180
MT-RNR1	ENSG00000211459.2	Mt_rRNA	1166	1088	1223	1299
RPL9	ENSG00000163682.11	protein_coding	1142	889	1020	1110
PTMA	ENSG00000187514.10	protein_coding	1141	1396	1073	1154
TUBB	ENSG00000196230.8	protein_coding	1140	1087	1020	1061
RPL29	ENSG00000162244.6	protein_coding	1114	881	1051	1028
RAN	ENSG00000132341.7	protein_coding	1113	1055	911	953
HSP90AB1	ENSG00000096384.15	protein_coding	1091	852	860	1017
RPL10A	ENSG00000198755.6	protein_coding	1083	826	912	941
GPX1	ENSG00000233276.2	protein_coding	1076	854	977	747
RPL15	ENSG00000174748.14	protein_coding	1070	729	823	854
TPI1	ENSG00000111669.10	protein_coding	1066	1016	938	926
RPL35A	ENSG00000182899.10	protein_coding	1047	904	1039	1085
RPLP0	ENSG00000089157.11	protein_coding	1008	1614	1833	1670
MT-ND6	ENSG00000198695.2	protein_coding	1006	1119	1022	1244
MT-ND5	ENSG00000198786.2	protein_coding	988	964	894	1088
SNRPD2	ENSG00000125743.6	protein_coding	985	892	852	788
RPL14	ENSG00000188846.9	protein_coding	935	727	824	905
CKB	ENSG00000166165.8	protein_coding	920	841	851	821
PPIAP22	ENSG00000198618.4	pseudogene	916	1021	946	921
RP11-761N21.2	ENSG00000234287.1	pseudogene	915	789	993	765
RPS25	ENSG00000118181.6	protein_coding	879	781	846	1070
RP11-543P15.1	ENSG00000227081.4	pseudogene	872	865	989	880
H2AFZ	ENSG00000164032.7	protein_coding	866	912	374	504
RPS23P8	ENSG00000230629.2	pseudogene	844	648	680	745
YBX1	ENSG00000065978.13	protein_coding	819	915	808	826
CFL1	ENSG00000172757.8	protein_coding	780	797	834	715
HSP90AA1	ENSG00000080824.14	protein_coding	778	690	570	768
EIF5A	ENSG00000132507.13	protein_coding	767	507	669	656
RPS5	ENSG00000083845.4	protein_coding	765	666	744	686
CCT7	ENSG00000135624.11	protein_coding	745	583	594	736
ATP5I	ENSG00000169020.5	protein_coding	731	700	695	654
RPS2P5	ENSG00000240342.2	pseudogene	726	653	713	648
TUBA1B	ENSG00000123416.11	protein_coding	724	514	557	562
HNRNPC	ENSG00000092199.13	protein_coding	721	697	611	694
HINT1	ENSG00000169567.7	protein_coding	720	773	723	724
EIF1	ENSG00000173812.6	protein_coding	705	637	569	657
B2M	ENSG00000166710.13	protein_coding	700	869	745	766
C17orf76-AS1	ENSG00000175061.13	processed_transcript	692	519	808	679
RP11-169K16.7	ENSG00000233954.4	pseudogene	692	659	684	657
RP11-3P17.3	ENSG00000234851.3	pseudogene	689	1980	2230	682
FTH1	ENSG00000167996.11	protein_coding	688	679	805	615
HMGN2P5	ENSG00000234664.1	pseudogene	685	0	682	794
SNHG5	ENSG00000203875.6	processed_transcript	673	479	556	673
UQCRQ	ENSG00000164405.6	protein_coding	669	647	609	607
FBL	ENSG00000105202.3	protein_coding	656	566	435	602
BTF3	ENSG00000145741.11	protein_coding	650	596	615	686
HMGN2	ENSG00000198830.6	protein_coding	648	379	590	622
CTD-2031P19.4	ENSG00000264281.2	pseudogene	647	575	620	601
HNRNPH1	ENSG00000169045.13	protein_coding	636	489	492	502
HSPD1	ENSG00000144381.12	protein_coding	633	609	455	616
ATP5G1	ENSG00000159199.9	protein_coding	620	584	620	542
PGK1	ENSG00000102144.9	protein_coding	609	515	499	522
UQCRH	ENSG00000173660.7	protein_coding	609	592	612	620
PKM	ENSG00000067225.13	protein_coding	607	592	558	532
GNAS	ENSG00000087460.19	protein_coding	606	609	634	562
FTL	ENSG00000087086.9	protein_coding	591	609	710	538
NGFRAP1	ENSG00000166681.9	protein_coding	587	635	583	627
hsa-mir-6723	ENSG00000237973.1	pseudogene	582	516	524	590
PFN1	ENSG00000108518.7	protein_coding	578	582	644	530
OAZ1	ENSG00000104904.8	protein_coding	564	547	340	332
HNRNPD	ENSG00000138668.14	protein_coding	560	279	244	469
COX7A2	ENSG00000112695.7	protein_coding	560	549	532	559
RPS28	ENSG00000233927.4	protein_coding	554	687	616	514
COX6C	ENSG00000164919.6	protein_coding	552	426	546	525
SNRPG	ENSG00000143977.9	protein_coding	542	559	524	568
TMSB10	ENSG00000034510.4	protein_coding	533	547	532	498
MORF4L1	ENSG00000185787.10	protein_coding	529	642	560	620
RP11-742N3.1	ENSG00000227097.4	pseudogene	521	487	588	468
EEF1D	ENSG00000104529.13	protein_coding	521	149	18	188
TBCA	ENSG00000171530.9	protein_coding	515	539	551	592
VIM	ENSG00000026025.9	protein_coding	511	412	534	492
COX5A	ENSG00000178741.7	protein_coding	509	507	533	531
UCHL1	ENSG00000154277.8	protein_coding	509	545	476	432
C8orf59	ENSG00000176731.7	protein_coding	491	485	517	489
PARK7	ENSG00000116288.8	protein_coding	488	411	383	445
NDUFS5	ENSG00000168653.6	protein_coding	482	494	444	466
ERH	ENSG00000100632.6	protein_coding	471	553	381	484
NDUFB9	ENSG00000147684.3	protein_coding	465	454	466	470
ATP5F1	ENSG00000116459.6	protein_coding	462	379	277	322
TMA7	ENSG00000232112.3	protein_coding	457	424	454	478
HNRNPA3P5	ENSG00000236565.2	pseudogene	457	376	424	397
XRCC6	ENSG00000196419.8	protein_coding	453	352	401	440
RP11-386G11.10	ENSG00000258017.1	antisense	452	739	348	791
PSMA4	ENSG00000041357.11	protein_coding	451	480	448	460
SEPP1	ENSG00000250722.1	protein_coding	448	684	704	555
PHB	ENSG00000167085.7	protein_coding	445	359	434	409
CCT3	ENSG00000163468.10	protein_coding	445	409	417	551
UBL5	ENSG00000198258.6	protein_coding	444	460	426	436
RPS7P1	ENSG00000183405.5	pseudogene	443	484	535	508
ATPIF1	ENSG00000130770.13	protein_coding	442	439	436	487
RPS3AP6	ENSG00000234797.4	pseudogene	441	345	280	419
CTB-63M22.1	ENSG00000229119.3	pseudogene	441	325	352	353
S100A10	ENSG00000197747.4	protein_coding	440	465	473	452
DYNLL1	ENSG00000088986.6	protein_coding	436	468	406	427
GSTP1	ENSG00000084207.11	protein_coding	434	440	416	373
YBX3	ENSG00000060138.8	protein_coding	434	445	431	470
COX4I1	ENSG00000131143.4	protein_coding	431	357	407	391
SET	ENSG00000119335.12	protein_coding	426	473	397	439
MORF4L2	ENSG00000123562.12	protein_coding	423	266	382	436
RPL3P4	ENSG00000232573.1	pseudogene	420	239	328	353
SUB1	ENSG00000113387.7	protein_coding	418	528	477	567
CHCHD2	ENSG00000106153.12	protein_coding	414	398	401	381
CTD-2287O16.1	ENSG00000185641.5	pseudogene	414	367	441	417
AC004057.1	ENSG00000196656.6	pseudogene	413	374	387	347
MRFAP1	ENSG00000179010.10	protein_coding	407	382	400	405
APOC1	ENSG00000130208.5	protein_coding	406	431	449	351
EIF3M	ENSG00000149100.8	protein_coding	404	357	347	404
SNRPE	ENSG00000182004.8	protein_coding	402	433	367	431
RP1-159A19.3	ENSG00000235912.1	pseudogene	399	330	347	345
SLC25A5	ENSG00000005022.5	protein_coding	399	376	388	377
UQCRB	ENSG00000156467.5	protein_coding	394	352	248	380
FUS	ENSG00000089280.14	protein_coding	390	380	380	392
XIST	ENSG00000229807.5	lincRNA	383	394	427	457
PLS3	ENSG00000102024.13	protein_coding	383	225	368	430
CALR	ENSG00000179218.9	protein_coding	381	508	373	363
PDHA1	ENSG00000131828.9	protein_coding	381	387	372	357
UBC	ENSG00000150991.10	protein_coding	380	387	368	332
TUBA1C	ENSG00000167553.10	protein_coding	379	275	291	300
SERBP1	ENSG00000142864.10	protein_coding	374	334	296	362
TXN	ENSG00000136810.8	protein_coding	366	347	322	385
NHP2	ENSG00000145912.4	protein_coding	365	368	381	309
NDUFB1	ENSG00000183648.5	protein_coding	360	406	353	374
NAP1L1	ENSG00000187109.9	protein_coding	360	288	286	331
SAP18	ENSG00000150459.8	protein_coding	360	356	364	346
HNRNPDL	ENSG00000152795.13	protein_coding	354	380	380	414
HMGB2	ENSG00000164104.7	protein_coding	354	459	379	411
PFDN5	ENSG00000123349.9	protein_coding	349	331	321	312
CCT4	ENSG00000115484.10	protein_coding	348	269	274	327
ATP5C1	ENSG00000165629.15	protein_coding	348	268	254	282
RPL6P27	ENSG00000235552.4	pseudogene	341	279	327	344
ALYREF	ENSG00000183684.6	protein_coding	339	300	339	298
SFPQ	ENSG00000116560.6	protein_coding	335	284	261	282
SRSF9	ENSG00000111786.4	protein_coding	333	348	323	335
RPL9P8	ENSG00000230903.5	pseudogene	331	255	316	308
P4HB	ENSG00000185624.10	protein_coding	329	360	274	269
TRMT112	ENSG00000173113.2	protein_coding	321	316	359	315
MRPL51	ENSG00000111639.3	protein_coding	320	355	104	347
CHCHD10	ENSG00000250479.4	protein_coding	317	265	326	289
HNRNPM	ENSG00000099783.7	protein_coding	316	262	268	287
NDUFA3	ENSG00000170906.11	protein_coding	316	324	409	294
ILF2	ENSG00000143621.12	protein_coding	315	222	244	277
SEC61G	ENSG00000132432.9	protein_coding	314	331	281	340
ATF4	ENSG00000128272.10	protein_coding	313	261	376	302
PSMC1P5	ENSG00000250273.1	pseudogene	313	225	216	244
RP11-122C9.1	ENSG00000137970.7	pseudogene	312	229	222	279
TMSB4X	ENSG00000205542.6	protein_coding	308	398	355	297
VDAC1	ENSG00000213585.6	protein_coding	308	383	345	353
NDUFA4	ENSG00000189043.5	protein_coding	303	346	314	322
HNRNPAB	ENSG00000197451.6	protein_coding	301	309	306	277
YWHAQ	ENSG00000134308.9	protein_coding	300	236	177	199
DDX17	ENSG00000100201.14	protein_coding	300	272	285	344
RPL9P9	ENSG00000237550.4	pseudogene	299	273	285	293
C14orf2	ENSG00000156411.5	protein_coding	297	335	272	286
SNF8	ENSG00000159210.5	protein_coding	297	308	311	230
PSMB4	ENSG00000159377.6	protein_coding	297	298	192	219
SDHB	ENSG00000117118.5	protein_coding	296	253	238	248
COX6B1	ENSG00000126267.4	protein_coding	296	300	286	260
EIF3L	ENSG00000100129.13	protein_coding	295	163	250	256
H2AFY	ENSG00000113648.12	protein_coding	295	243	255	239
CDC123	ENSG00000151465.9	protein_coding	294	236	167	129
BANF1	ENSG00000175334.3	protein_coding	294	241	227	263
CYCS	ENSG00000172115.4	protein_coding	293	276	245	269
C11orf58	ENSG00000110696.5	protein_coding	293	173	163	191
RP11-467L13.4	ENSG00000256843.1	pseudogene	291	312	226	236
PTMS	ENSG00000159335.11	protein_coding	291	328	400	347
SRP14	ENSG00000140319.6	protein_coding	288	311	280	291
NHP2L1	ENSG00000100138.9	protein_coding	287	271	281	275
CDK4	ENSG00000135446.12	protein_coding	287	285	271	257
EDF1	ENSG00000107223.8	protein_coding	286	290	291	259
PSMB3	ENSG00000108294.4	protein_coding	285	260	322	299
PARP1	ENSG00000143799.8	protein_coding	282	268	151	202
RP11-475C16.1	ENSG00000218426.5	pseudogene	281	257	310	270
CBX3	ENSG00000122565.14	protein_coding	277	286	0	321
PSMB1	ENSG00000008018.8	protein_coding	277	190	146	196
COX7B	ENSG00000131174.4	protein_coding	276	263	280	260
SSR2	ENSG00000163479.9	protein_coding	275	159	146	221
TXNDC17	ENSG00000129235.6	protein_coding	275	273	175	251
PRELID1	ENSG00000169230.5	protein_coding	273	270	272	245
ATP5A1	ENSG00000152234.11	protein_coding	271	257	254	258
BSG	ENSG00000172270.14	protein_coding	271	297	204	213
EIF2S1	ENSG00000134001.8	protein_coding	270	47	40	304
2014-09-15	ENSG00000183291.11	protein_coding	270	340	315	310
PDCD5	ENSG00000105185.7	protein_coding	269	238	240	321
APRT	ENSG00000198931.6	protein_coding	268	245	281	251
PRDX6	ENSG00000117592.8	protein_coding	268	229	189	209
SRSF7	ENSG00000115875.14	protein_coding	268	265	236	255
PRDX3	ENSG00000165672.5	protein_coding	268	73	112	192
CD63	ENSG00000135404.7	protein_coding	267	283	269	251
SEC11A	ENSG00000140612.9	protein_coding	265	309	295	307
YWHAZ	ENSG00000164924.13	protein_coding	263	261	270	301
DBI	ENSG00000155368.12	protein_coding	261	286	286	271
GLUL	ENSG00000135821.12	protein_coding	260	232	230	171
PGAM1	ENSG00000171314.8	protein_coding	259	234	257	260
PPIB	ENSG00000166794.4	protein_coding	256	280	226	225
KPNB1	ENSG00000108424.5	protein_coding	256	246	218	234
NDUFB10	ENSG00000140990.10	protein_coding	256	176	250	252
TAGLN2	ENSG00000158710.10	protein_coding	254	230	254	215
PPA1	ENSG00000180817.7	protein_coding	252	269	218	257
VDAC2	ENSG00000165637.9	protein_coding	251	249	198	246
RP11-572P18.1	ENSG00000220842.5	pseudogene	251	210	250	271
SSR4	ENSG00000180879.9	protein_coding	249	268	242	220
SRSF3	ENSG00000112081.12	protein_coding	248	235	211	227
GLO1	ENSG00000124767.6	protein_coding	248	283	242	294
CNBP	ENSG00000169714.12	protein_coding	246	215	170	210
CTB-13H5.1	ENSG00000214485.5	pseudogene	245	168	172	215
GPX4	ENSG00000167468.12	protein_coding	245	274	219	188
KPNA2	ENSG00000182481.4	protein_coding	245	241	211	234
MDH2	ENSG00000146701.7	protein_coding	244	102	179	111
MYEOV2	ENSG00000172428.6	protein_coding	243	296	249	232
EIF3I	ENSG00000084623.7	protein_coding	242	230	223	213
SNRPC	ENSG00000124562.5	protein_coding	242	256	282	236
MDH1	ENSG00000014641.13	protein_coding	241	164	219	177
SRP9	ENSG00000143742.8	protein_coding	241	343	244	297
OST4	ENSG00000228474.1	protein_coding	240	242	265	267
NOP10	ENSG00000182117.4	protein_coding	240	229	254	234
H3F3A	ENSG00000163041.5	protein_coding	239	279	247	253
U2AF1	ENSG00000160201.7	protein_coding	239	239	241	236
TUBA1A	ENSG00000167552.9	protein_coding	237	195	193	198
RNF187	ENSG00000168159.9	protein_coding	236	298	223	210
SEC61B	ENSG00000106803.5	protein_coding	236	263	219	229
ATP5H	ENSG00000167863.7	protein_coding	235	183	194	231
CTD-2328D6.1	ENSG00000226958.1	pseudogene	232	228	151	201
PDIA3	ENSG00000167004.8	protein_coding	231	296	232	224
ATP5J	ENSG00000154723.8	protein_coding	231	234	206	233
TRIM28	ENSG00000130726.7	protein_coding	231	205	227	182
SF1	ENSG00000168066.16	protein_coding	231	100	106	95
SSB	ENSG00000138385.11	protein_coding	230	262	228	270
RP11-490H24.5	ENSG00000216285.4	pseudogene	230	114	127	123
PFDN6	ENSG00000204220.5	protein_coding	229	272	285	259
HMGA1	ENSG00000137309.15	protein_coding	229	219	232	209
CCT2	ENSG00000166226.8	protein_coding	229	212	223	241
PSMA7	ENSG00000101182.10	protein_coding	229	156	160	183
COX5B	ENSG00000135940.2	protein_coding	228	240	232	220
COMMD4	ENSG00000140365.11	protein_coding	226	197	192	189
RP11-887P2.3	ENSG00000186076.4	pseudogene	224	193	205	207
CACYBP	ENSG00000116161.13	protein_coding	224	175	224	232
SRSF5	ENSG00000100650.11	protein_coding	222	186	166	288
MRPL37	ENSG00000116221.11	protein_coding	221	114	223	207
ST13	ENSG00000100380.8	protein_coding	221	211	182	203
EWSR1	ENSG00000182944.13	protein_coding	219	206	201	193
MAGOH	ENSG00000162385.6	protein_coding	219	202	158	179
STIP1	ENSG00000168439.12	protein_coding	218	190	206	205
IMPDH2	ENSG00000178035.7	protein_coding	218	150	175	181
RPL36AL	ENSG00000165502.6	protein_coding	217	191	219	213
CUTA	ENSG00000112514.11	protein_coding	216	217	227	193
FDPS	ENSG00000160752.10	protein_coding	216	121	121	0
SNHG8	ENSG00000269893.2	lincRNA	215	135	188	176
UQCR10	ENSG00000184076.10	protein_coding	214	240	118	182
HDGF	ENSG00000143321.14	protein_coding	213	141	233	201
ANP32B	ENSG00000136938.8	protein_coding	209	213	216	220
SELM	ENSG00000198832.6	protein_coding	207	728	110	533
FKBP4	ENSG00000004478.5	protein_coding	207	209	210	202
TUBB4B	ENSG00000188229.5	protein_coding	206	204	189	174
RBM3	ENSG00000102317.13	protein_coding	205	210	144	284
HNRNPA1P48	ENSG00000224578.3	pseudogene	205	165	154	177
RBBP7	ENSG00000102054.13	protein_coding	205	207	232	223
UQCRC1	ENSG00000010256.6	protein_coding	204	186	206	183
ENY2	ENSG00000120533.8	protein_coding	204	214	205	149
HNRNPF	ENSG00000169813.12	protein_coding	203	191	195	187
SF3A3	ENSG00000183431.7	protein_coding	203	166	163	188
SUMO2P1	ENSG00000235238.1	pseudogene	203	225	206	214
HNRNPR	ENSG00000125944.14	protein_coding	202	207	189	189
COMMD6	ENSG00000188243.8	protein_coding	202	258	239	260
TOMM7	ENSG00000196683.6	protein_coding	201	186	202	241
RP11-343H5.4	ENSG00000224114.1	pseudogene	200	159	197	200
TRA2B	ENSG00000136527.13	protein_coding	200	193	146	165
RRM2	ENSG00000171848.9	protein_coding	198	167	189	177
STRAP	ENSG00000023734.6	protein_coding	198	196	190	207
EIF3K	ENSG00000178982.5	protein_coding	198	191	183	146
RN7SL2	ENSG00000265150.1	misc_RNA	197	177	181	199
RPL21P119	ENSG00000220793.4	pseudogene	195	157	206	205
ENSA	ENSG00000143420.13	protein_coding	195	208	282	195
SPCS2	ENSG00000118363.7	protein_coding	195	161	184	193
MLF2	ENSG00000089693.6	protein_coding	194	84	138	117
C17orf89	ENSG00000224877.3	protein_coding	194	200	187	173
TSC22D3	ENSG00000157514.12	protein_coding	192	206	243	204
RNY1	ENSG00000201098.1	misc_RNA	192	137	0	332
SF3B14	ENSG00000115128.6	protein_coding	191	182	157	184
POLR2L	ENSG00000177700.5	protein_coding	191	190	209	165
PSMB7	ENSG00000136930.8	protein_coding	189	172	160	170
RBBP4	ENSG00000162521.14	protein_coding	189	177	150	176
AKR1B1	ENSG00000085662.9	protein_coding	188	137	166	167
CD81	ENSG00000110651.7	protein_coding	187	213	186	153
SNRNP70	ENSG00000104852.10	protein_coding	186	171	197	164
NUTF2	ENSG00000102898.7	protein_coding	185	193	188	263
H3F3AP6	ENSG00000178458.5	pseudogene	185	183	172	159
DUS1L	ENSG00000169718.13	protein_coding	184	196	193	167
RBM8A	ENSG00000131795.8	protein_coding	184	201	177	188
LSM5	ENSG00000106355.5	protein_coding	184	232	166	216
MRPL52	ENSG00000172590.14	protein_coding	183	169	191	163
ANXA2	ENSG00000182718.12	protein_coding	183	184	169	179
RPL23AP2	ENSG00000225067.3	pseudogene	182	170	195	177
FDFT1	ENSG00000079459.8	protein_coding	182	149	154	160
RBM17	ENSG00000134453.11	protein_coding	181	104	138	110
HNRNPH3	ENSG00000096746.13	protein_coding	181	180	193	177
TXNL4A	ENSG00000141759.10	protein_coding	180	185	186	183
LSM4	ENSG00000130520.6	protein_coding	180	211	189	166
C14orf166	ENSG00000087302.4	protein_coding	180	190	170	184
RPL15P3	ENSG00000212802.3	pseudogene	179	141	174	159
RPL21P75	ENSG00000213860.3	pseudogene	179	151	181	160
TPGS2	ENSG00000134779.10	protein_coding	178	103	105	174
PEBP1	ENSG00000089220.4	protein_coding	178	242	223	224
CIRBP	ENSG00000099622.9	protein_coding	177	90	84	157
NDUFAB1	ENSG00000004779.5	protein_coding	177	191	176	181
LAMTOR4	ENSG00000188186.6	protein_coding	177	153	133	133
BOLA2B	ENSG00000169627.7	protein_coding	177	132	171	144
EIF3D	ENSG00000100353.13	protein_coding	177	137	158	158
SPARC	ENSG00000113140.6	protein_coding	176	189	159	163
NOLC1	ENSG00000166197.12	protein_coding	176	189	155	143
RNU6-616P	ENSG00000207081.1	snRNA	176	0	0	0
RNU6-200P	ENSG00000201613.1	snRNA	176	0	0	0
RNU6-30P	ENSG00000207291.1	snRNA	176	0	0	183
ID2	ENSG00000115738.5	protein_coding	175	329	116	205
HSPA5	ENSG00000044574.7	protein_coding	175	262	165	174
GNG5	ENSG00000174021.6	protein_coding	175	133	171	181
ANXA5	ENSG00000164111.10	protein_coding	174	71	173	179
PSMD4	ENSG00000159352.11	protein_coding	173	148	204	153
SDHC	ENSG00000143252.10	protein_coding	172	161	67	148
ILF3	ENSG00000129351.13	protein_coding	172	182	176	165
RP11-864N7.2	ENSG00000227615.1	pseudogene	171	147	147	161
NT5C3B	ENSG00000141698.12	protein_coding	170	173	179	166
RPL7AP6	ENSG00000242071.2	pseudogene	170	140	155	160
PTTG1	ENSG00000164611.8	protein_coding	169	157	159	162
RP11-234A1.1	ENSG00000242299.1	pseudogene	169	0	172	164
NDUFB4	ENSG00000065518.7	protein_coding	169	169	201	163
HNRNPUL1	ENSG00000105323.12	protein_coding	169	163	178	145
APEX1	ENSG00000100823.7	protein_coding	168	111	181	155
SNRPA1	ENSG00000131876.12	protein_coding	168	145	149	169
DCXR	ENSG00000169738.3	protein_coding	168	145	164	133
CAPNS1	ENSG00000126247.6	protein_coding	167	142	157	143
SRM	ENSG00000116649.5	protein_coding	166	136	120	125
HNRNPA1P10	ENSG00000214223.3	pseudogene	165	139	127	145
CCNB1	ENSG00000134057.10	protein_coding	165	142	132	146
RPL13AP5	ENSG00000236552.1	pseudogene	164	137	160	146
CTPS1	ENSG00000171793.9	protein_coding	164	155	69	73
PSMA5	ENSG00000143106.8	protein_coding	163	153	149	156
SEPHS2	ENSG00000179918.15	protein_coding	163	184	103	133
S100A11	ENSG00000163191.5	protein_coding	162	137	160	145
NUDC	ENSG00000090273.9	protein_coding	162	128	154	146
PRDX5	ENSG00000126432.9	protein_coding	162	140	159	144
ACAT2	ENSG00000120437.7	protein_coding	162	120	152	122
RPS26P6	ENSG00000212994.4	pseudogene	162	145	138	149
SUMO1	ENSG00000116030.12	protein_coding	161	178	160	187
PHGDH	ENSG00000092621.7	protein_coding	161	133	151	129
CTNNB1	ENSG00000168036.12	protein_coding	161	149	126	140
PSMB6	ENSG00000142507.5	protein_coding	161	126	162	147
DSTN	ENSG00000125868.11	protein_coding	161	163	168	177
ARHGDIA	ENSG00000141522.7	protein_coding	161	100	184	147
LSM7	ENSG00000130332.10	protein_coding	160	133	169	148
RP11-252P18.1	ENSG00000224365.1	pseudogene	160	287	88	83
SNHG1	ENSG00000255717.2	processed_transcript	159	183	232	157
PGD	ENSG00000142657.16	protein_coding	159	153	156	147
ACLY	ENSG00000131473.12	protein_coding	158	166	108	129
DAD1	ENSG00000129562.6	protein_coding	158	182	156	157
PSMD8	ENSG00000099341.7	protein_coding	158	160	158	145
BCAP31	ENSG00000185825.11	protein_coding	157	126	132	148
DNAJA1	ENSG00000086061.11	protein_coding	157	151	129	146
ATP6V1F	ENSG00000128524.4	protein_coding	157	162	157	152
GLA	ENSG00000102393.5	protein_coding	156	187	176	180
PSMC3	ENSG00000165916.4	protein_coding	156	134	125	132
PCNP	ENSG00000081154.7	protein_coding	155	98	89	96
RPS26	ENSG00000197728.5	protein_coding	155	148	145	149
LUC7L3	ENSG00000108848.11	protein_coding	155	161	154	180
ATP5E	ENSG00000124172.5	protein_coding	155	133	153	142
DDX3X	ENSG00000215301.5	protein_coding	154	163	162	147
PRDX4	ENSG00000123131.8	protein_coding	154	199	89	128
PRPS1	ENSG00000147224.6	protein_coding	154	157	142	157
RPL12P4	ENSG00000185834.9	pseudogene	154	116	144	128
EIF3C	ENSG00000184110.10	protein_coding	153	146	136	136
NDUFA1	ENSG00000125356.6	protein_coding	152	156	153	138
DNPH1	ENSG00000112667.8	protein_coding	152	161	161	143
HLA-C	ENSG00000204525.10	protein_coding	152	126	158	135
MDK	ENSG00000110492.11	protein_coding	152	152	167	154
ZWINT	ENSG00000122952.12	protein_coding	152	116	134	131
RPS10P3	ENSG00000217716.3	pseudogene	152	125	137	140
MLF1IP	ENSG00000151725.7	protein_coding	152	146	133	150
POLR2E	ENSG00000099817.7	protein_coding	151	165	159	137
MARCKSL1	ENSG00000175130.6	protein_coding	151	124	149	139
HSBP1	ENSG00000230989.2	protein_coding	151	169	167	182
AP2S1	ENSG00000042753.7	protein_coding	151	148	158	140
TKT	ENSG00000163931.11	protein_coding	150	126	126	129
MRPS18C	ENSG00000163319.6	protein_coding	150	164	148	172
NDUFB7	ENSG00000099795.2	protein_coding	150	148	166	137
XRCC5	ENSG00000079246.11	protein_coding	150	146	129	156
PSMD7	ENSG00000103035.6	protein_coding	150	123	139	139
AURKAIP1	ENSG00000175756.9	protein_coding	149	148	149	130
TARS	ENSG00000113407.9	protein_coding	149	138	155	158
PFDN2	ENSG00000143256.4	protein_coding	149	123	140	137
SNRPEP4	ENSG00000233270.1	pseudogene	149	156	129	156
BAX	ENSG00000087088.15	protein_coding	149	138	162	135
RSL1D1	ENSG00000171490.8	protein_coding	149	122	145	164
EEF1A2	ENSG00000101210.6	protein_coding	149	110	117	111
ID3	ENSG00000117318.8	protein_coding	148	127	145	115
RAC1	ENSG00000136238.13	protein_coding	147	110	113	108
HMGB1P5	ENSG00000132967.9	pseudogene	147	141	129	146
MRPL22	ENSG00000082515.12	protein_coding	147	127	129	134
PSMC5	ENSG00000087191.8	protein_coding	147	118	132	142
NT5DC2	ENSG00000168268.6	protein_coding	147	103	105	106
MANF	ENSG00000145050.11	protein_coding	147	150	130	138
AC007969.5	ENSG00000233762.2	pseudogene	146	139	148	132
CSE1L	ENSG00000124207.12	protein_coding	146	104	138	164
KHDRBS1	ENSG00000121774.13	protein_coding	145	157	95	133
PRPF19	ENSG00000110107.4	protein_coding	144	124	137	123
DNAJC7	ENSG00000168259.10	protein_coding	144	96	88	136
CAPZB	ENSG00000077549.13	protein_coding	144	160	148	143
UBE2N	ENSG00000177889.5	protein_coding	144	150	138	123
NDUFA2	ENSG00000131495.4	protein_coding	144	191	206	129
EIF2S3	ENSG00000130741.6	protein_coding	143	130	117	155
PPP2R1A	ENSG00000105568.13	protein_coding	143	121	120	195
RNU6-510P	ENSG00000212541.1	snRNA	143	0	0	0
TAF9	ENSG00000085231.9	protein_coding	143	176	167	178
MTHFD1	ENSG00000100714.11	protein_coding	143	126	112	133
YME1L1	ENSG00000136758.14	protein_coding	143	159	146	150
BRK1	ENSG00000254999.2	protein_coding	143	157	151	147
RPL14P1	ENSG00000139239.6	pseudogene	142	101	110	121
CARHSP1	ENSG00000153048.6	protein_coding	142	137	134	201
MRPS7	ENSG00000125445.6	protein_coding	142	246	182	167
UBE2M	ENSG00000130725.3	protein_coding	141	125	142	125
BUB3	ENSG00000154473.13	protein_coding	141	132	144	145
PSME2	ENSG00000100911.9	protein_coding	141	126	148	167
MAT2A	ENSG00000168906.8	protein_coding	141	143	159	180
VDAC3	ENSG00000078668.9	protein_coding	141	129	82	81
STARD7	ENSG00000084090.9	protein_coding	140	171	151	134
PPDPF	ENSG00000125534.5	protein_coding	140	152	156	122
EIF3B	ENSG00000106263.13	protein_coding	140	145	141	139
PPP1CC	ENSG00000186298.7	protein_coding	139	133	142	146
CALM3	ENSG00000160014.12	protein_coding	139	110	143	170
LMNB1	ENSG00000113368.7	protein_coding	139	120	101	129
RPA3	ENSG00000106399.7	protein_coding	139	149	120	147
COPS3	ENSG00000141030.8	protein_coding	139	113	130	140
CNN3	ENSG00000117519.11	protein_coding	138	129	125	124
GDI2	ENSG00000057608.12	protein_coding	138	151	133	145
EIF4A3	ENSG00000141543.5	protein_coding	138	122	132	128
TARDBP	ENSG00000120948.11	protein_coding	137	158	136	157
DYNLT1	ENSG00000146425.6	protein_coding	137	99	135	143
TCEB1	ENSG00000154582.12	protein_coding	137	95	148	156
SAE1	ENSG00000142230.7	protein_coding	136	125	116	97
BCL2L12	ENSG00000126453.5	protein_coding	136	143	158	126
TCEAL4	ENSG00000133142.13	protein_coding	136	143	134	154
ATP6V0B	ENSG00000117410.9	protein_coding	136	138	144	120
MCM3	ENSG00000112118.13	protein_coding	136	136	133	123
AC021224.1	ENSG00000262477.1	lincRNA	135	101	99	110
PSMD3	ENSG00000108344.10	protein_coding	135	140	124	111
TMEM106C	ENSG00000134291.7	protein_coding	135	130	129	129
SNRPF	ENSG00000139343.6	protein_coding	135	132	122	89
LAMTOR5	ENSG00000134248.9	protein_coding	135	150	143	143
KDELR1	ENSG00000105438.4	protein_coding	135	174	142	122
DEK	ENSG00000124795.10	protein_coding	134	154	165	164
CYC1	ENSG00000179091.4	protein_coding	134	124	144	125
EIF3H	ENSG00000147677.6	protein_coding	134	100	84	102
GNB1	ENSG00000078369.13	protein_coding	134	146	154	139
C1orf43	ENSG00000143612.14	protein_coding	133	134	143	133
INSIG1	ENSG00000186480.8	protein_coding	133	90	58	95
CLTC	ENSG00000141367.7	protein_coding	133	138	126	137
PPP4C	ENSG00000149923.9	protein_coding	133	131	116	104
GLRX3	ENSG00000108010.7	protein_coding	132	144	105	126
HSPB1	ENSG00000106211.8	protein_coding	132	133	145	126
UBE2C	ENSG00000175063.12	protein_coding	132	111	100	114
RNASEH2A	ENSG00000104889.4	protein_coding	132	116	142	121
PDIA4	ENSG00000155660.6	protein_coding	132	139	112	110
GHITM	ENSG00000165678.15	protein_coding	131	149	95	123
TMED9	ENSG00000184840.7	protein_coding	131	188	143	120
CERS2	ENSG00000143418.15	protein_coding	131	150	156	127
TOMM22	ENSG00000100216.4	protein_coding	131	142	127	125
HMGN3	ENSG00000118418.10	protein_coding	131	138	158	160
RER1	ENSG00000157916.14	protein_coding	131	128	63	124
NDUFS6	ENSG00000145494.7	protein_coding	130	139	133	120
FKBP1A	ENSG00000088832.10	protein_coding	130	126	160	145
G3BP1	ENSG00000145907.10	protein_coding	130	146	132	135
SF3B5	ENSG00000169976.5	protein_coding	129	133	122	116
EIF1AXP1	ENSG00000236698.1	pseudogene	129	143	95	118
RNA5SP202	ENSG00000201185.1	rRNA	129	34	141	0
ESD	ENSG00000139684.9	protein_coding	129	124	121	144
NDUFA12	ENSG00000184752.8	protein_coding	129	152	145	137
AMZ2	ENSG00000196704.7	protein_coding	128	102	106	124
DHX9	ENSG00000135829.12	protein_coding	128	129	112	127
UBE2B	ENSG00000119048.3	protein_coding	127	172	155	157
XPO1	ENSG00000082898.12	protein_coding	127	133	90	125
POLR2G	ENSG00000168002.7	protein_coding	127	111	113	112
UBE2S	ENSG00000108106.9	protein_coding	126	111	130	105
RPLP0P6	ENSG00000213553.3	pseudogene	126	102	117	106
GUK1	ENSG00000143774.12	protein_coding	126	105	107	93
SNRPA	ENSG00000077312.4	protein_coding	126	109	121	112
NDUFB11	ENSG00000147123.10	protein_coding	126	127	139	112
RPS7P11	ENSG00000213326.4	pseudogene	126	97	111	116
RP11-464D20.2	ENSG00000239246.2	pseudogene	126	89	124	85
ATP1B3	ENSG00000069849.6	protein_coding	126	178	90	149
NPM3	ENSG00000107833.6	protein_coding	126	89	107	114
UQCRC2	ENSG00000140740.6	protein_coding	125	124	105	118
CALM1	ENSG00000198668.6	protein_coding	125	218	122	171
TIMM8B	ENSG00000150779.7	protein_coding	125	132	0	0
COA3	ENSG00000183978.7	protein_coding	125	125	132	108
GSTO1	ENSG00000148834.8	protein_coding	124	108	72	97
HDAC2	ENSG00000196591.7	protein_coding	124	123	121	131
MRPL13	ENSG00000172172.3	protein_coding	124	233	129	215
DDB1	ENSG00000167986.9	protein_coding	124	125	113	111
FKBP3	ENSG00000100442.6	protein_coding	124	137	130	170
SARS	ENSG00000031698.8	protein_coding	123	106	107	109
PPP1CA	ENSG00000172531.10	protein_coding	123	112	132	108
RPSAP15	ENSG00000237506.2	pseudogene	122	108	99	102
DYNLRB1	ENSG00000125971.12	protein_coding	122	117	134	125
C19orf43	ENSG00000123144.6	protein_coding	122	111	125	113
ITM2B	ENSG00000136156.8	protein_coding	121	156	139	132
MRPS15	ENSG00000116898.7	protein_coding	121	114	109	113
CCDC124	ENSG00000007080.6	protein_coding	120	111	115	113
RPN2	ENSG00000118705.12	protein_coding	120	135	116	112
WBP5	ENSG00000185222.7	protein_coding	120	142	136	153
ETF1	ENSG00000120705.8	protein_coding	120	146	121	134
PTPLAD1	ENSG00000074696.8	protein_coding	120	137	126	125
DUT	ENSG00000128951.9	protein_coding	120	196	105	124
RAD23B	ENSG00000119318.8	protein_coding	119	114	122	128
BOLA3	ENSG00000163170.7	protein_coding	119	141	131	128
GANAB	ENSG00000089597.12	protein_coding	119	114	108	102
GADD45GIP1	ENSG00000179271.1	protein_coding	118	59	119	109
ACTN4	ENSG00000130402.7	protein_coding	118	99	135	108
MRPL23	ENSG00000214026.6	protein_coding	117	88	105	101
CHTOP	ENSG00000160679.8	protein_coding	117	87	83	79
AUP1	ENSG00000115307.12	protein_coding	117	114	122	106
SEPHS1	ENSG00000086475.10	protein_coding	117	125	77	102
TK1	ENSG00000167900.7	protein_coding	117	111	110	88
PCBP1	ENSG00000169564.5	protein_coding	117	118	119	110
ERGIC3	ENSG00000125991.14	protein_coding	116	116	122	104
PNN	ENSG00000100941.4	protein_coding	116	130	106	126
ATP6V1G1	ENSG00000136888.6	protein_coding	116	159	141	137
COPS6	ENSG00000168090.5	protein_coding	116	109	97	103
AC005255.3	ENSG00000256210.2	pseudogene	116	135	133	133
H1F0	ENSG00000189060.4	protein_coding	116	179	125	118
PUF60	ENSG00000179950.9	protein_coding	116	115	120	103
ARPC2	ENSG00000163466.11	protein_coding	116	125	111	121
RPL26L1	ENSG00000037241.3	protein_coding	115	130	103	113
EBP	ENSG00000147155.6	protein_coding	115	135	122	111
DCTPP1	ENSG00000179958.4	protein_coding	115	124	120	106
ALKBH5	ENSG00000091542.8	protein_coding	115	122	135	111
PPIH	ENSG00000171960.6	protein_coding	114	118	98	99
SMDT1	ENSG00000183172.8	protein_coding	114	116	110	109
HMGB3	ENSG00000029993.10	protein_coding	114	130	96	102
MRPL27	ENSG00000108826.11	protein_coding	113	111	116	83
CCDC58	ENSG00000160124.5	protein_coding	113	115	96	110
LSM6	ENSG00000164167.5	protein_coding	113	113	97	106
GOT2	ENSG00000125166.8	protein_coding	113	115	74	97
MRPS33	ENSG00000090263.11	protein_coding	113	106	94	112
RP11-543B16.1	ENSG00000234004.3	pseudogene	112	93	115	108
STOML2	ENSG00000165283.11	protein_coding	112	94	95	92
RPL29P11	ENSG00000224858.4	pseudogene	112	99	107	107
MRPS34	ENSG00000074071.9	protein_coding	112	107	117	102
SEPW1	ENSG00000178980.10	protein_coding	112	109	62	93
SQSTM1	ENSG00000161011.15	protein_coding	112	101	128	108
SLC25A39	ENSG00000013306.11	protein_coding	112	117	106	90
HMOX1	ENSG00000100292.12	protein_coding	112	41	45	79
RPS26P8	ENSG00000204652.5	pseudogene	111	116	109	105
RTN3	ENSG00000133318.9	protein_coding	111	106	118	113
CMAS	ENSG00000111726.8	protein_coding	111	42	49	89
AES	ENSG00000104964.10	protein_coding	111	126	115	113
UBE2V2	ENSG00000169139.7	protein_coding	111	135	101	126
RANGAP1	ENSG00000100401.15	protein_coding	111	87	111	97
ACTR3	ENSG00000115091.7	protein_coding	111	64	99	111
TBCB	ENSG00000105254.7	protein_coding	111	98	102	87
AURKB	ENSG00000178999.8	protein_coding	111	80	80	79
STRA13	ENSG00000169689.10	protein_coding	111	107	130	120
SNHG9	ENSG00000255198.3	lincRNA	111	127	120	106
GABARAPL2	ENSG00000034713.3	protein_coding	110	119	106	116
DMKN	ENSG00000161249.16	protein_coding	110	105	112	109
SLC25A11	ENSG00000108528.9	protein_coding	110	48	97	60
TUBB2B	ENSG00000137285.9	protein_coding	110	78	109	101
MRPS23	ENSG00000181610.8	protein_coding	110	110	96	101
MRPS21	ENSG00000187145.10	protein_coding	110	97	106	103
WBSCR22	ENSG00000071462.7	protein_coding	109	114	49	96
PPIF	ENSG00000108179.9	protein_coding	109	109	119	105
UBE2L3	ENSG00000185651.10	protein_coding	109	141	125	126
ACTR2	ENSG00000138071.9	protein_coding	109	145	126	135
TMED2	ENSG00000086598.6	protein_coding	109	148	110	118
SLMO2	ENSG00000101166.11	protein_coding	109	98	103	108
RPL7L1	ENSG00000146223.10	protein_coding	109	85	97	106
RPS19BP1	ENSG00000187051.4	protein_coding	109	97	124	102
RPS2P55	ENSG00000216866.4	pseudogene	109	95	111	97
UXT	ENSG00000126756.7	protein_coding	109	82	103	99
VIMP	ENSG00000131871.10	protein_coding	108	148	129	122
BRIX1	ENSG00000113460.8	protein_coding	108	104	105	121
VPS25	ENSG00000131475.2	protein_coding	108	115	101	98
RAC3	ENSG00000169750.4	protein_coding	108	107	116	91
HSPA4	ENSG00000170606.9	protein_coding	108	88	92	107
TCEAL8	ENSG00000180964.12	protein_coding	108	116	119	136
HDAC1	ENSG00000116478.7	protein_coding	108	104	118	117
MCM4	ENSG00000104738.12	protein_coding	108	104	97	98
EBNA1BP2	ENSG00000117395.6	protein_coding	108	105	103	101
RAB1A	ENSG00000138069.12	protein_coding	107	80	88	87
TIMM17B	ENSG00000126768.8	protein_coding	107	89	98	68
PSMD6	ENSG00000163636.6	protein_coding	107	119	101	106
SRI	ENSG00000075142.9	protein_coding	107	94	65	93
IPO5	ENSG00000065150.14	protein_coding	106	103	95	105
PSMD13	ENSG00000185627.13	protein_coding	106	103	81	86
LINC00493	ENSG00000232388.2	lincRNA	106	68	109	106
UBE2E1	ENSG00000170142.7	protein_coding	106	160	116	125
MRPL36	ENSG00000171421.8	protein_coding	106	106	104	101
HSPH1	ENSG00000120694.15	protein_coding	106	104	90	110
RHEB	ENSG00000106615.5	protein_coding	106	56	72	116
UBE2I	ENSG00000103275.14	protein_coding	106	117	105	109
DNAJB6	ENSG00000105993.10	protein_coding	106	131	120	120
SLC3A2	ENSG00000168003.12	protein_coding	106	118	136	220
NDUFA8	ENSG00000119421.5	protein_coding	105	112	101	103
CENPW	ENSG00000203760.4	protein_coding	105	112	97	112
CSRP2	ENSG00000175183.5	protein_coding	105	67	96	108
COA6	ENSG00000168275.10	protein_coding	105	112	106	112
RCN2	ENSG00000117906.9	protein_coding	105	94	120	116
ACP1	ENSG00000143727.11	protein_coding	105	130	126	114
ARL1	ENSG00000120805.9	protein_coding	105	23	62	74
SHMT2	ENSG00000182199.6	protein_coding	104	93	109	91
FXR1	ENSG00000114416.13	protein_coding	104	60	110	121
SRSF10	ENSG00000188529.10	protein_coding	104	124	112	117
HPRT1	ENSG00000165704.10	protein_coding	104	105	84	97
MTX1	ENSG00000173171.10	protein_coding	104	93	99	90
CCNL2	ENSG00000221978.7	protein_coding	104	97	99	111
CDC20	ENSG00000117399.9	protein_coding	104	56	89	80
JTB	ENSG00000143543.10	protein_coding	104	108	113	96
PSMD11	ENSG00000108671.5	protein_coding	104	110	92	94
FTH1P2	ENSG00000234975.5	pseudogene	104	93	99	89
MTCH1	ENSG00000137409.14	protein_coding	104	82	105	94
CCNI	ENSG00000118816.5	protein_coding	103	118	112	110
AD000091.3	ENSG00000267135.2	pseudogene	103	90	114	90
TIMMDC1	ENSG00000113845.5	protein_coding	103	77	85	93
UCP2	ENSG00000175567.4	protein_coding	103	80	87	93
ERP29	ENSG00000089248.6	protein_coding	103	91	112	98
UBE2D2	ENSG00000131508.11	protein_coding	103	117	113	109
CAPRIN1	ENSG00000135387.15	protein_coding	103	116	100	112
CFL2	ENSG00000165410.10	protein_coding	103	131	117	124
TALDO1	ENSG00000177156.6	protein_coding	103	94	94	101
MTCH2	ENSG00000109919.5	protein_coding	103	75	83	87
LY6E	ENSG00000160932.6	protein_coding	103	117	110	94
RPL21P28	ENSG00000220749.3	pseudogene	103	88	108	126
PYGL	ENSG00000100504.12	protein_coding	102	92	89	97
MEA1	ENSG00000124733.3	protein_coding	102	76	118	111
PRPF8	ENSG00000174231.12	protein_coding	102	77	93	90
HNRNPA0	ENSG00000177733.4	protein_coding	102	86	112	101
OAT	ENSG00000065154.7	protein_coding	102	122	110	112
NTPCR	ENSG00000135778.7	protein_coding	102	95	80	96
POMP	ENSG00000132963.7	protein_coding	102	98	105	128
SLBP	ENSG00000163950.8	protein_coding	102	88	78	79
GMNN	ENSG00000112312.5	protein_coding	101	110	112	113
FUNDC2	ENSG00000165775.13	protein_coding	101	86	104	91
DCTD	ENSG00000129187.10	protein_coding	101	62	49	53
ELAVL1	ENSG00000066044.9	protein_coding	101	98	79	91
SNX3	ENSG00000112335.10	protein_coding	101	113	108	117
NDUFAF4	ENSG00000123545.5	protein_coding	101	89	82	104
SMARCB1	ENSG00000099956.13	protein_coding	101	108	92	72
LARS	ENSG00000133706.13	protein_coding	101	109	103	110
CAP1	ENSG00000131236.12	protein_coding	101	55	107	105
TUBG1	ENSG00000131462.3	protein_coding	101	84	105	92
UBA2	ENSG00000126261.8	protein_coding	101	84	57	87
APOA1BP	ENSG00000163382.7	protein_coding	101	108	93	87
DDX1	ENSG00000079785.10	protein_coding	100	92	91	99
GTPBP4	ENSG00000107937.14	protein_coding	100	98	87	105
ST13P6	ENSG00000225259.3	pseudogene	100	112	87	118
PDCD2	ENSG00000071994.6	protein_coding	100	108	110	102
EIF4EBP1	ENSG00000187840.4	protein_coding	99	94	103	85
PSME1	ENSG00000092010.10	protein_coding	99	103	110	97
CDK1	ENSG00000170312.11	protein_coding	99	119	93	116
NDUFS7	ENSG00000115286.15	protein_coding	99	94	106	81
MCM5	ENSG00000100297.11	protein_coding	99	103	64	62
SRSF11	ENSG00000116754.9	protein_coding	99	113	97	114
EFTUD2	ENSG00000108883.8	protein_coding	99	100	93	87
SDHA	ENSG00000073578.12	protein_coding	99	91	99	90
HDDC2	ENSG00000111906.13	protein_coding	99	99	95	100
CMSS1	ENSG00000184220.6	protein_coding	99	67	82	65
ATP5D	ENSG00000099624.3	protein_coding	98	92	116	87
MRPL18	ENSG00000112110.5	protein_coding	98	94	90	80
HAX1	ENSG00000143575.10	protein_coding	98	91	90	88
GRPEL1	ENSG00000109519.8	protein_coding	98	84	84	90
COA1	ENSG00000106603.13	protein_coding	98	96	104	94
TFDP1	ENSG00000198176.8	protein_coding	97	46	119	111
SRPRB	ENSG00000144867.7	protein_coding	97	74	19	76
MRPL15	ENSG00000137547.4	protein_coding	97	94	76	88
CHCHD1	ENSG00000172586.7	protein_coding	97	100	100	102
GTF3A	ENSG00000122034.8	protein_coding	97	79	83	85
STUB1	ENSG00000103266.6	protein_coding	96	101	91	91
PSMG1	ENSG00000183527.7	protein_coding	96	114	102	100
METAP2	ENSG00000111142.9	protein_coding	96	109	94	113
APH1A	ENSG00000117362.8	protein_coding	96	105	98	85
MRPL11	ENSG00000174547.9	protein_coding	96	81	69	74
PPIAP29	ENSG00000214975.4	pseudogene	96	103	104	92
PGRMC1	ENSG00000101856.8	protein_coding	96	119	102	106
MRPS36	ENSG00000134056.7	protein_coding	96	114	118	122
RP3-437C15.1	ENSG00000232702.2	pseudogene	96	89	110	102
RP11-773D16.1	ENSG00000225484.2	lincRNA	95	100	109	109
SUPT16H	ENSG00000092201.5	protein_coding	95	41	67	90
SRRM1	ENSG00000133226.12	protein_coding	95	103	101	103
CYBA	ENSG00000051523.6	protein_coding	95	138	96	89
RPL13AP25	ENSG00000136149.6	pseudogene	95	77	93	90
COX6A1P2	ENSG00000226976.1	protein_coding	95	100	104	90
POLDIP2	ENSG00000004142.7	protein_coding	95	103	91	84
GNB2	ENSG00000172354.5	protein_coding	94	104	94	79
YBX1P1	ENSG00000224861.1	pseudogene	94	94	85	86
WDR12	ENSG00000138442.5	protein_coding	94	94	55	95
GPS1	ENSG00000169727.8	protein_coding	94	84	101	80
ARF4	ENSG00000168374.6	protein_coding	94	125	113	113
HMGCS1	ENSG00000112972.10	protein_coding	94	106	71	99
HNRNPA3P6	ENSG00000213300.4	pseudogene	94	100	86	94
RP11-492M23.2	ENSG00000229605.4	pseudogene	94	74	84	91
YWHAB	ENSG00000166913.8	protein_coding	94	80	108	107
RPL13P12	ENSG00000215030.4	pseudogene	94	81	97	85
FKBP8	ENSG00000105701.11	protein_coding	93	90	101	82
RUVBL2	ENSG00000183207.8	protein_coding	93	79	83	79
HAT1	ENSG00000128708.8	protein_coding	93	87	93	98
BIRC5	ENSG00000089685.10	protein_coding	93	111	71	66
PSMB2	ENSG00000126067.7	protein_coding	93	85	92	91
GARS	ENSG00000106105.9	protein_coding	93	71	103	96
AC119673.1	ENSG00000268313.1	protein_coding	93	71	53	72
SMS	ENSG00000102172.11	protein_coding	92	78	79	96
PES1	ENSG00000100029.13	protein_coding	92	80	78	81
PAIP2	ENSG00000120727.8	protein_coding	92	97	66	66
NAA38	ENSG00000128534.3	protein_coding	92	28	93	30
ATP6V1E1	ENSG00000131100.8	protein_coding	92	92	89	89
PNP	ENSG00000198805.7	protein_coding	91	79	92	72
RRP7A	ENSG00000189306.6	protein_coding	91	77	81	84
OAZ2	ENSG00000180304.10	protein_coding	91	101	93	89
ATIC	ENSG00000138363.10	protein_coding	91	65	73	83
NUB1	ENSG00000013374.11	protein_coding	91	95	94	102
EIF3CL	ENSG00000205609.8	protein_coding	91	86	80	83
RRM1	ENSG00000167325.10	protein_coding	91	78	66	90
TSIX	ENSG00000270641.1	lincRNA	91	96	104	114
FAM96B	ENSG00000166595.7	protein_coding	91	87	103	80
SELK	ENSG00000113811.6	protein_coding	90	95	71	89
UBXN1	ENSG00000162191.9	protein_coding	90	63	87	71
SRSF6	ENSG00000124193.10	protein_coding	90	89	92	84
RRP36	ENSG00000124541.6	protein_coding	90	72	84	89
TIMM17A	ENSG00000134375.6	protein_coding	90	96	79	85
MYBL2	ENSG00000101057.11	protein_coding	90	59	69	71
MRPL28	ENSG00000086504.11	protein_coding	90	57	80	79
MPI	ENSG00000178802.13	protein_coding	90	46	100	85
MRPL55	ENSG00000162910.14	protein_coding	90	80	116	101
ANAPC5	ENSG00000089053.8	protein_coding	90	62	83	52
EMD	ENSG00000102119.6	protein_coding	90	84	99	88
SQLE	ENSG00000104549.7	protein_coding	89	88	65	86
SNRNP200	ENSG00000144028.10	protein_coding	89	85	90	82
YWHAG	ENSG00000170027.5	protein_coding	89	109	96	99
KARS	ENSG00000065427.10	protein_coding	89	81	81	83
PLK1	ENSG00000166851.10	protein_coding	89	70	61	53
NOC2L	ENSG00000188976.6	protein_coding	89	79	73	74
POLE4	ENSG00000115350.7	protein_coding	89	87	106	88
MAD2L1	ENSG00000164109.9	protein_coding	89	70	90	102
LAPTM4B	ENSG00000104341.12	protein_coding	88	96	96	98
WBP11	ENSG00000084463.3	protein_coding	88	98	95	91
UROD	ENSG00000126088.8	protein_coding	88	86	80	78
MCM2	ENSG00000073111.9	protein_coding	88	81	83	73
DDA1	ENSG00000130311.6	protein_coding	88	108	13	87
MRPL14	ENSG00000180992.5	protein_coding	88	84	102	84
EIF4E2	ENSG00000135930.9	protein_coding	88	73	89	86
OCIAD1	ENSG00000109180.10	protein_coding	88	111	99	104
TMEM14C	ENSG00000111843.9	protein_coding	87	116	87	98
TMEM66	ENSG00000133872.9	protein_coding	87	100	89	80
BEX4	ENSG00000102409.9	protein_coding	87	97	85	100
PSMG3	ENSG00000157778.4	protein_coding	87	79	85	70
HLA-B	ENSG00000234745.5	protein_coding	87	86	96	79
AAMP	ENSG00000127837.5	protein_coding	87	89	91	111
ANXA6	ENSG00000197043.9	protein_coding	87	67	61	64
TRIP13	ENSG00000071539.9	protein_coding	87	98	71	85
HDAC3	ENSG00000171720.5	protein_coding	87	55	78	59
RARS	ENSG00000113643.4	protein_coding	86	93	85	95
CRTAP	ENSG00000170275.10	protein_coding	86	87	70	79
VCP	ENSG00000165280.11	protein_coding	86	87	71	74
FUBP1	ENSG00000162613.12	protein_coding	86	87	76	86
RTCB	ENSG00000100220.7	protein_coding	86	71	64	70
NSA2	ENSG00000164346.5	protein_coding	86	78	73	123
UTP11L	ENSG00000183520.7	protein_coding	86	92	77	95
SLC25A6	ENSGR0000169100.8	protein_coding	86	87	124	97
SERP1	ENSG00000120742.6	protein_coding	86	50	50	49
SCOC	ENSG00000153130.13	protein_coding	86	129	109	120
TOMM40	ENSG00000130204.8	protein_coding	86	71	77	65
TXN2	ENSG00000100348.5	protein_coding	85	80	80	75
EEF1A1P13	ENSG00000250182.2	pseudogene	85	75	80	79
MRPL21	ENSG00000197345.8	protein_coding	85	98	100	99
CTB-12A17.3	ENSG00000269292.1	antisense	85	60	82	54
RPUSD3	ENSG00000156990.10	protein_coding	85	116	90	117
AC022431.1	ENSG00000226221.1	pseudogene	85	74	54	82
DFFA	ENSG00000160049.7	protein_coding	85	36	61	78
TFAM	ENSG00000108064.6	protein_coding	85	85	78	95
NSUN2	ENSG00000037474.10	protein_coding	85	86	76	81
PRPF31	ENSG00000105618.9	protein_coding	85	75	48	50
TMEM98	ENSG00000006042.7	protein_coding	85	90	83	73
CLPP	ENSG00000125656.4	protein_coding	85	90	87	76
SRP68	ENSG00000167881.10	protein_coding	85	85	70	75
MAP2K1	ENSG00000169032.5	protein_coding	84	75	79	71
SEC11C	ENSG00000166562.4	protein_coding	84	96	85	89
SIVA1	ENSG00000184990.8	protein_coding	84	79	108	73
LAMTOR2	ENSG00000116586.7	protein_coding	84	85	94	76
SNAP23	ENSG00000092531.5	protein_coding	84	26	84	34
ENAH	ENSG00000154380.12	protein_coding	84	90	89	98
EMC4	ENSG00000128463.8	protein_coding	84	102	85	83
BCAS2	ENSG00000116752.5	protein_coding	84	94	92	99
CLPTM1L	ENSG00000049656.9	protein_coding	84	118	87	72
RP11-349N19.2	ENSG00000179101.5	pseudogene	84	79	69	66
FARSA	ENSG00000179115.6	protein_coding	84	71	75	70
COA4	ENSG00000181924.6	protein_coding	84	117	124	86
MTHFD2	ENSG00000065911.7	protein_coding	83	116	74	108
ACIN1	ENSG00000100813.10	protein_coding	83	73	81	82
IDH3B	ENSG00000101365.16	protein_coding	83	75	76	71
ZNHIT3	ENSG00000108278.7	protein_coding	83	85	97	73
AC010468.1	ENSG00000214784.4	pseudogene	83	61	54	75
PUSL1	ENSG00000169972.7	protein_coding	83	53	87	70
NUDT21	ENSG00000167005.9	protein_coding	83	93	76	86
VBP1	ENSG00000155959.6	protein_coding	83	100	92	100
THRAP3	ENSG00000054118.9	protein_coding	83	89	66	66
ATP2A2	ENSG00000174437.12	protein_coding	83	105	93	84
SIGMAR1	ENSG00000147955.12	protein_coding	83	85	84	70
SNHG15	ENSG00000232956.4	lincRNA	83	38	85	45
TMPO	ENSG00000120802.9	protein_coding	82	89	87	92
LBR	ENSG00000143815.10	protein_coding	82	100	56	80
FIS1	ENSG00000214253.4	protein_coding	82	60	76	76
MYL12B	ENSG00000118680.8	protein_coding	82	80	88	84
TRA2A	ENSG00000164548.6	protein_coding	82	79	60	71
SON	ENSG00000159140.13	protein_coding	82	88	75	80
PSMC1	ENSG00000100764.9	protein_coding	82	66	66	76
TRAPPC3	ENSG00000054116.7	protein_coding	82	78	92	84
PSMD12	ENSG00000197170.5	protein_coding	82	96	70	85
FASN	ENSG00000169710.6	protein_coding	81	84	93	72
DBN1	ENSG00000113758.9	protein_coding	81	88	81	79
EIF5B	ENSG00000158417.6	protein_coding	81	91	81	94
PDAP1	ENSG00000106244.8	protein_coding	81	83	89	80
CISD1	ENSG00000122873.7	protein_coding	81	97	68	82
CNIH1	ENSG00000100528.7	protein_coding	81	59	89	94
SLC16A1	ENSG00000155380.7	protein_coding	81	65	104	107
MKI67IP	ENSG00000155438.7	protein_coding	81	71	77	80
SLC1A5	ENSG00000105281.8	protein_coding	80	90	92	76
DCTN2	ENSG00000175203.11	protein_coding	80	83	68	69
WAC	ENSG00000095787.17	protein_coding	80	86	98	84
PHF5A	ENSG00000100410.3	protein_coding	80	91	85	82
MRPL4	ENSG00000105364.9	protein_coding	80	79	85	70
ADRM1	ENSG00000130706.8	protein_coding	80	69	88	71
FAM192A	ENSG00000172775.12	protein_coding	80	58	60	68
FAM162A	ENSG00000114023.11	protein_coding	80	79	60	72
MRPL48	ENSG00000175581.9	protein_coding	80	84	65	60
NEAT1	ENSG00000245532.4	lincRNA	80	72	117	88
PPP1R7	ENSG00000115685.10	protein_coding	80	80	65	81
LAMTOR1	ENSG00000149357.5	protein_coding	80	82	82	74
MGST3	ENSG00000143198.8	protein_coding	80	79	82	84
ZCRB1	ENSG00000139168.3	protein_coding	80	0	55	66
FHL1	ENSG00000022267.12	protein_coding	80	59	85	80
TIMM50	ENSG00000105197.6	protein_coding	80	83	69	84
RNVU1-18	ENSG00000206737.1	snRNA	80	77	51	40
PCBD1	ENSG00000166228.4	protein_coding	80	82	91	79
GTF2I	ENSG00000077809.8	protein_coding	80	83	86	86
DGUOK	ENSG00000114956.15	protein_coding	80	31	60	66
CTC-575D19.1	ENSG00000233913.6	pseudogene	79	64	71	67
SF3B4	ENSG00000143368.9	protein_coding	79	78	78	73
PMAIP1	ENSG00000141682.11	protein_coding	79	90	86	87
RP11-556K13.1	ENSG00000183298.4	pseudogene	79	72	73	67
PFDN4	ENSG00000101132.5	protein_coding	79	81	61	84
GPATCH4	ENSG00000160818.12	protein_coding	79	78	66	74
MAPRE1	ENSG00000101367.8	protein_coding	79	43	83	85
FABP5P7	ENSG00000234964.3	pseudogene	79	0	0	90
MAD2L2	ENSG00000116670.10	protein_coding	79	70	78	76
PSMD10	ENSG00000101843.14	protein_coding	79	88	79	86
TFG	ENSG00000114354.8	protein_coding	79	90	85	82
ZNHIT1	ENSG00000106400.7	protein_coding	78	84	81	72
DR1	ENSG00000117505.8	protein_coding	78	91	74	81
PDHB	ENSG00000168291.8	protein_coding	78	77	78	80
GGH	ENSG00000137563.7	protein_coding	78	102	88	102
RP11-498C9.3	ENSG00000262413.1	antisense	78	54	93	73
LAMP1	ENSG00000185896.9	protein_coding	78	97	102	81
TRAPPC2L	ENSG00000167515.6	protein_coding	78	78	90	83
CIAO1	ENSG00000144021.2	protein_coding	78	74	59	65
DHCR24	ENSG00000116133.7	protein_coding	78	105	79	72
RPS27L	ENSG00000185088.8	protein_coding	78	68	88	94
XBP1	ENSG00000100219.12	protein_coding	78	60	74	71
AAGAB	ENSG00000103591.8	protein_coding	78	71	74	78
PPT1	ENSG00000131238.12	protein_coding	78	110	86	78
TMEM230	ENSG00000089063.10	protein_coding	78	94	95	92
CNOT7	ENSG00000198791.7	protein_coding	78	94	66	94
SEC13	ENSG00000157020.13	protein_coding	78	79	77	67
CD164	ENSG00000135535.10	protein_coding	78	155	134	115
DDX42	ENSG00000198231.8	protein_coding	78	71	65	58
CCDC167	ENSG00000198937.8	protein_coding	78	68	52	62
CLINT1	ENSG00000113282.9	protein_coding	78	76	74	75
DLD	ENSG00000091140.8	protein_coding	78	56	74	83
ITGB1	ENSG00000150093.14	protein_coding	78	95	42	62
SLC39A7	ENSG00000112473.12	protein_coding	77	86	86	71
ANP32E	ENSG00000143401.10	protein_coding	77	97	74	93
TIMP1	ENSG00000102265.7	protein_coding	77	70	90	73
MRPL24	ENSG00000143314.8	protein_coding	77	61	71	69
ZNF888	ENSG00000213793.3	lincRNA	77	71	86	1
RNF181	ENSG00000168894.5	protein_coding	77	69	71	64
CLU	ENSG00000120885.15	protein_coding	77	81	81	141
UBE2T	ENSG00000077152.5	protein_coding	77	41	62	68
RPL35P2	ENSG00000220583.1	pseudogene	77	49	47	66
PSMC4	ENSG00000013275.3	protein_coding	77	65	72	62
FAM96A	ENSG00000166797.6	protein_coding	77	121	93	119
TRAM1	ENSG00000067167.3	protein_coding	76	77	83	74
GLRX5	ENSG00000182512.4	protein_coding	76	84	82	75
CHORDC1	ENSG00000110172.7	protein_coding	76	60	60	70
USP22	ENSG00000124422.7	protein_coding	76	77	69	71
ACTR1A	ENSG00000138107.7	protein_coding	76	66	46	49
KLHDC3	ENSG00000124702.13	protein_coding	76	75	85	69
CDK16	ENSG00000102225.11	protein_coding	76	51	71	61
PAIP1	ENSG00000172239.9	protein_coding	76	62	80	78
BZW1	ENSG00000082153.13	protein_coding	76	91	42	77
RAD51C	ENSG00000108384.10	protein_coding	76	86	85	85
NAA20	ENSG00000173418.7	protein_coding	76	92	74	91
PIN1	ENSG00000127445.9	protein_coding	76	78	82	71
SDCBP	ENSG00000137575.7	protein_coding	76	66	103	92
CNIH4	ENSG00000143771.7	protein_coding	76	94	52	73
RPS24P8	ENSG00000224094.1	pseudogene	76	68	77	80
DDX56	ENSG00000136271.6	protein_coding	75	61	72	70
RPA2	ENSG00000117748.5	protein_coding	75	98	64	68
KIAA0100	ENSG00000007202.10	protein_coding	75	53	57	54
YIF1A	ENSG00000174851.10	protein_coding	75	42	41	64
RABAC1	ENSG00000105404.6	protein_coding	75	75	76	61
SERPINH1	ENSG00000149257.9	protein_coding	75	111	135	103
NPTN	ENSG00000156642.12	protein_coding	75	43	79	65
TMEM97	ENSG00000109084.9	protein_coding	75	65	50	57
KIAA1191	ENSG00000122203.10	protein_coding	75	86	77	81
C16orf13	ENSG00000130731.11	protein_coding	75	73	84	65
PPP6C	ENSG00000119414.7	protein_coding	75	88	94	78
NOSIP	ENSG00000142546.9	protein_coding	75	41	51	69
TCOF1	ENSG00000070814.13	protein_coding	75	73	73	66
BAG6	ENSG00000204463.8	protein_coding	74	75	78	64
SRP72	ENSG00000174780.11	protein_coding	74	74	62	75
POP7	ENSG00000172336.4	protein_coding	74	86	90	86
RPL7P23p	ENSG00000244363.2	pseudogene	74	46	41	57
TPM4	ENSG00000167460.10	protein_coding	74	82	87	88
DIS3	ENSG00000083520.10	protein_coding	74	95	93	84
EXOSC2	ENSG00000130713.11	protein_coding	74	60	60	66
GNL2	ENSG00000134697.8	protein_coding	74	63	72	74
ACAT1	ENSG00000075239.9	protein_coding	74	81	52	63
RNU1-28P	ENSG00000206588.1	snRNA	74	77	69	28
LSM2	ENSG00000204392.6	protein_coding	74	93	90	72
SLC20A1	ENSG00000144136.6	protein_coding	74	57	58	63
MT2A	ENSG00000125148.6	protein_coding	74	42	94	73
RPP30	ENSG00000148688.9	protein_coding	74	66	70	76
COPRS	ENSG00000172301.6	protein_coding	74	79	70	71
HIST1H2BK	ENSG00000197903.6	protein_coding	74	78	114	80
VPS28	ENSG00000160948.9	protein_coding	74	75	89	76
MAP2K2	ENSG00000126934.9	protein_coding	74	82	72	62
PSIP1	ENSG00000164985.10	protein_coding	74	75	72	107
SRSF4	ENSG00000116350.11	protein_coding	74	80	73	72
GRN	ENSG00000030582.12	protein_coding	74	91	93	64
POLD2	ENSG00000106628.6	protein_coding	74	76	65	64
GRSF1	ENSG00000132463.9	protein_coding	73	60	62	60
UQCRFS1	ENSG00000169021.4	protein_coding	73	66	57	63
RPL4P4	ENSG00000229638.1	pseudogene	73	45	67	71
RP11-408P14.1	ENSG00000243199.1	pseudogene	73	63	65	71
SLC39A1	ENSG00000143570.13	protein_coding	73	85	81	71
RP11-421E17.4	ENSG00000229509.1	pseudogene	73	78	80	306
FAM50A	ENSG00000071859.10	protein_coding	73	59	75	70
COPB2	ENSG00000184432.5	protein_coding	73	97	67	71
RFC2	ENSG00000049541.6	protein_coding	73	54	70	77
PDLIM1	ENSG00000107438.4	protein_coding	73	54	61	66
MRPL54	ENSG00000183617.4	protein_coding	73	44	75	61
CSK	ENSG00000103653.12	protein_coding	72	69	57	54
PDCD6IP	ENSG00000170248.9	protein_coding	72	88	82	30
RPS26P3	ENSG00000212829.7	pseudogene	72	64	59	58
DHFRP1	ENSG00000188985.5	pseudogene	72	93	44	61
RAD23A	ENSG00000179262.5	protein_coding	72	47	73	66
VPS26A	ENSG00000122958.10	protein_coding	72	62	64	64
PPP2R2A	ENSG00000221914.4	protein_coding	72	80	80	81
USP41	ENSG00000161133.12	protein_coding	72	68	53	79
FYN	ENSG00000010810.13	protein_coding	72	44	67	47
MIEN1	ENSG00000141741.7	protein_coding	72	73	116	47
TOP1	ENSG00000198900.5	protein_coding	72	66	73	75
GAR1	ENSG00000109534.12	protein_coding	71	86	71	80
RNU1-27P	ENSG00000206596.1	snRNA	71	127	36	88
PHAX	ENSG00000164902.9	protein_coding	71	90	48	69
ABCF2	ENSG00000033050.3	protein_coding	71	73	54	57
LTA4H	ENSG00000111144.5	protein_coding	71	69	70	72
CDKN2AIPNL	ENSG00000237190.3	protein_coding	71	86	70	76
QARS	ENSG00000172053.10	protein_coding	71	49	65	63
NOL7	ENSG00000225921.2	protein_coding	71	114	65	91
POLE3	ENSG00000148229.8	protein_coding	71	75	67	70
CTD-2302E22.3	ENSG00000258645.2	pseudogene	71	66	0	59
ASNS	ENSG00000070669.12	protein_coding	71	71	61	63
TIMM10	ENSG00000134809.4	protein_coding	71	66	66	62
VAT1	ENSG00000108828.11	protein_coding	71	33	70	65
BCLAF1	ENSG00000029363.11	protein_coding	71	73	60	69
MAGOHB	ENSG00000111196.5	protein_coding	71	62	64	72
ANXA7	ENSG00000138279.11	protein_coding	70	64	90	71
IMP3	ENSG00000177971.7	protein_coding	70	69	80	68
ARGLU1	ENSG00000134884.9	protein_coding	70	84	103	100
COTL1	ENSG00000103187.6	protein_coding	70	67	66	66
EXOSC10	ENSG00000171824.9	protein_coding	70	54	66	58
CKAP2	ENSG00000136108.10	protein_coding	70	82	56	66
C4orf48	ENSG00000243449.2	protein_coding	70	74	98	63
DARS	ENSG00000115866.6	protein_coding	70	75	73	79
ADH5	ENSG00000197894.6	protein_coding	70	77	63	68
AKR1A1	ENSG00000117448.9	protein_coding	70	46	76	67
SEC61A1	ENSG00000058262.5	protein_coding	70	84	76	63
EIF2B1	ENSG00000111361.8	protein_coding	70	76	70	32
PMPCB	ENSG00000105819.9	protein_coding	70	44	43	77
DCAF13	ENSG00000164934.9	protein_coding	70	47	72	75
UFC1	ENSG00000143222.7	protein_coding	70	53	69	67
COX7A2L	ENSG00000115944.10	protein_coding	69	76	72	72
SSNA1	ENSG00000176101.7	protein_coding	69	86	75	62
TSN	ENSG00000211460.7	protein_coding	69	57	29	41
NUP205	ENSG00000155561.10	protein_coding	69	68	65	68
SF3B1	ENSG00000115524.11	protein_coding	69	72	72	71
SURF4	ENSG00000148248.9	protein_coding	69	70	77	64
AC079250.1	ENSG00000230979.3	pseudogene	69	69	85	74
ABCE1	ENSG00000164163.6	protein_coding	69	83	69	83
MRFAP1L1	ENSG00000178988.10	protein_coding	69	81	73	75
CAPZA2	ENSG00000198898.8	protein_coding	69	53	63	75
HTATSF1	ENSG00000102241.7	protein_coding	69	66	51	63
RAB18	ENSG00000099246.12	protein_coding	69	103	98	96
FAM136A	ENSG00000035141.3	protein_coding	69	79	75	77
UTP6	ENSG00000108651.5	protein_coding	69	128	122	152
MAPK3	ENSG00000102882.7	protein_coding	68	47	79	60
FKBP1C	ENSG00000198225.4	protein_coding	68	49	73	59
RAB1B	ENSG00000174903.10	protein_coding	68	58	62	60
SNORA2	ENSG00000202343.1	snoRNA	68	0	32	30
AKIRIN1	ENSG00000174574.11	protein_coding	68	68	61	70
KXD1	ENSG00000105700.6	protein_coding	68	75	62	62
SF3A1	ENSG00000099995.14	protein_coding	68	58	65	61
DPM3	ENSG00000179085.7	protein_coding	68	70	67	63
MCMBP	ENSG00000197771.8	protein_coding	68	56	40	50
PSMC6	ENSG00000100519.7	protein_coding	68	79	66	75
PITPNB	ENSG00000180957.13	protein_coding	68	82	63	75
YARS	ENSG00000134684.6	protein_coding	68	35	62	62
CETN3	ENSG00000153140.4	protein_coding	67	77	61	81
CDV3	ENSG00000091527.11	protein_coding	67	68	75	74
RNASEH2C	ENSG00000172922.4	protein_coding	67	93	102	79
RBM42	ENSG00000126254.7	protein_coding	67	60	71	55
BEX2	ENSG00000133134.7	protein_coding	67	44	56	61
UBL7	ENSG00000138629.11	protein_coding	67	69	67	58
ECI1	ENSG00000167969.8	protein_coding	67	67	75	62
LSM12	ENSG00000161654.5	protein_coding	67	78	73	71
CBS	ENSG00000160200.13	protein_coding	67	55	57	57
AIFM1	ENSG00000156709.9	protein_coding	67	67	38	38
RP11-254B13.1	ENSG00000240087.3	pseudogene	67	58	59	53
DDX39A	ENSG00000123136.10	protein_coding	67	65	85	73
DDX24	ENSG00000089737.11	protein_coding	67	72	58	63
MZT1	ENSG00000204899.5	protein_coding	67	91	41	63
OXA1L	ENSG00000155463.8	protein_coding	67	60	68	61
DAZAP2	ENSG00000183283.11	protein_coding	67	59	39	40
KIF5B	ENSG00000170759.10	protein_coding	66	63	49	66
PHF10	ENSG00000130024.10	protein_coding	66	54	53	64
ISYNA1	ENSG00000105655.14	protein_coding	66	69	81	76
SC5D	ENSG00000109929.5	protein_coding	66	82	69	77
LAPTM4A	ENSG00000068697.6	protein_coding	66	80	97	81
TSPAN6	ENSG00000000003.10	protein_coding	66	90	50	61
FBXO7	ENSG00000100225.13	protein_coding	66	63	60	60
RNF7	ENSG00000114125.9	protein_coding	66	79	77	64
RNU1-3	ENSG00000207513.1	snRNA	66	79	63	68
USP39	ENSG00000168883.15	protein_coding	66	62	58	62
TROAP	ENSG00000135451.8	protein_coding	66	56	68	52
AMD1	ENSG00000123505.10	protein_coding	66	73	68	69
UBE2Q1	ENSG00000160714.5	protein_coding	66	70	69	51
FANCI	ENSG00000140525.13	protein_coding	65	51	66	66
SNW1	ENSG00000100603.9	protein_coding	65	69	72	70
MRPS26	ENSG00000125901.5	protein_coding	65	65	73	58
CDK5	ENSG00000164885.8	protein_coding	65	24	0	25
HADHA	ENSG00000084754.6	protein_coding	65	61	53	57
DPM1	ENSG00000000419.8	protein_coding	65	79	55	62
SRP9P1	ENSG00000180581.6	pseudogene	65	77	58	66
POP4	ENSG00000105171.5	protein_coding	65	57	60	55
BOD1	ENSG00000145919.6	protein_coding	65	60	64	58
SFXN1	ENSG00000164466.8	protein_coding	65	41	62	69
PNISR	ENSG00000132424.10	protein_coding	65	96	78	115
COA5	ENSG00000183513.4	protein_coding	64	74	68	58
SRRT	ENSG00000087087.14	protein_coding	64	63	69	58
ADAR	ENSG00000160710.11	protein_coding	64	44	64	63
PRCC	ENSG00000143294.10	protein_coding	64	47	64	55
ALDH18A1	ENSG00000059573.4	protein_coding	64	83	57	60
CDC6	ENSG00000094804.5	protein_coding	64	56	61	61
NTMT1	ENSG00000148335.10	protein_coding	64	63	68	66
GSTM3	ENSG00000134202.6	protein_coding	64	58	61	70
TPX2	ENSG00000088325.11	protein_coding	64	63	61	62
GORASP2	ENSG00000115806.8	protein_coding	64	68	78	67
ACOT7	ENSG00000097021.15	protein_coding	64	60	30	38
RNA5SP379	ENSG00000201469.1	rRNA	64	0	0	0
RNU5B-2P	ENSG00000199906.1	snRNA	64	0	140	66
SAR1A	ENSG00000079332.10	protein_coding	63	76	48	55
SMNDC1	ENSG00000119953.8	protein_coding	63	53	61	47
PAPOLA	ENSG00000090060.13	protein_coding	63	69	58	69
HRAS	ENSG00000174775.12	protein_coding	63	67	53	58
CIAPIN1	ENSG00000005194.10	protein_coding	63	46	47	57
HES4	ENSG00000188290.6	protein_coding	63	70	78	55
EEF1B2P3	ENSG00000232472.1	pseudogene	63	44	59	70
RFC5	ENSG00000111445.9	protein_coding	63	63	73	73
RP11-592N21.1	ENSG00000212664.4	pseudogene	63	39	50	51
HAND1	ENSG00000113196.2	protein_coding	63	88	102	81
FOXM1	ENSG00000111206.8	protein_coding	63	64	66	60
MRPL16	ENSG00000166902.4	protein_coding	63	69	56	58
SNHG7	ENSG00000233016.2	antisense	63	9	67	48
MTA2	ENSG00000149480.2	protein_coding	63	51	67	57
MGME1	ENSG00000125871.9	protein_coding	63	60	58	62
TMCO1	ENSG00000143183.12	protein_coding	63	76	76	77
COCH	ENSG00000100473.11	protein_coding	63	74	66	65
SC22CB-1E7.1	ENSG00000232346.1	pseudogene	63	40	54	55
CCNG1	ENSG00000113328.14	protein_coding	62	78	60	65
PPIL1	ENSG00000137168.7	protein_coding	62	100	72	82
SBDS	ENSG00000126524.5	protein_coding	62	61	65	65
NOP2	ENSG00000111641.6	protein_coding	62	60	73	59
SUMO3	ENSG00000184900.11	protein_coding	62	62	75	72
C20orf27	ENSG00000101220.13	protein_coding	62	38	72	57
SMC1A	ENSG00000072501.13	protein_coding	62	57	67	63
SF3A2	ENSG00000104897.5	protein_coding	62	43	52	53
FARSB	ENSG00000116120.8	protein_coding	62	49	44	54
G6PC3	ENSG00000141349.4	protein_coding	62	70	66	58
GRK6	ENSG00000198055.6	protein_coding	62	59	68	50
MRTO4	ENSG00000053372.4	protein_coding	62	56	59	59
QKI	ENSG00000112531.12	protein_coding	62	28	21	27
CHCHD3	ENSG00000106554.7	protein_coding	62	63	59	62
DRAP1	ENSG00000175550.3	protein_coding	61	59	55	52
MSMO1	ENSG00000052802.8	protein_coding	61	40	31	55
GOLGA7	ENSG00000147533.12	protein_coding	61	38	41	37
ERAL1	ENSG00000132591.7	protein_coding	61	59	64	52
RPS7P10	ENSG00000226525.4	pseudogene	61	54	60	59
MRPL17	ENSG00000158042.8	protein_coding	61	44	77	66
MPC2	ENSG00000143158.6	protein_coding	61	51	54	59
PNRC2	ENSG00000189266.7	protein_coding	61	74	68	73
RNF126	ENSG00000070423.13	protein_coding	61	57	79	58
THOC7	ENSG00000163634.7	protein_coding	61	60	58	53
NTHL1	ENSG00000065057.3	protein_coding	61	97	67	44
PPID	ENSG00000171497.4	protein_coding	61	71	67	70
SYNGR2	ENSG00000108639.3	protein_coding	61	75	77	61
POLR2K	ENSG00000147669.6	protein_coding	61	67	54	63
KIF22	ENSG00000079616.8	protein_coding	61	49	61	59
CSNK1D	ENSG00000141551.10	protein_coding	61	55	62	56
CTTN	ENSG00000085733.11	protein_coding	61	62	70	62
NARS	ENSG00000134440.7	protein_coding	61	55	53	62
MED28	ENSG00000118579.7	protein_coding	61	72	62	58
ATP6AP1	ENSG00000071553.12	protein_coding	61	80	51	48
CD276	ENSG00000103855.13	protein_coding	61	71	62	49
BUB1	ENSG00000169679.10	protein_coding	60	53	53	62
PSAT1	ENSG00000135069.9	protein_coding	60	69	60	62
VWA9	ENSG00000138614.10	protein_coding	60	36	55	59
AC007318.5	ENSG00000172974.10	pseudogene	60	61	54	57
TSR2	ENSG00000158526.7	protein_coding	60	59	65	54
ATP6V0E2	ENSG00000171130.13	protein_coding	60	78	62	53
STK25	ENSG00000115694.10	protein_coding	60	31	0	0
SLC38A2	ENSG00000134294.9	protein_coding	60	78	99	76
PRKACA	ENSG00000072062.9	protein_coding	60	48	55	54
NDFIP2	ENSG00000102471.9	protein_coding	60	68	81	77
YTHDF2	ENSG00000198492.10	protein_coding	60	68	61	60
EIF2S2	ENSG00000125977.6	protein_coding	60	60	53	63
RP11-51O6.1	ENSG00000224631.3	pseudogene	60	48	51	63
H2AFX	ENSG00000188486.3	protein_coding	60	63	59	49
GSTK1	ENSG00000197448.9	protein_coding	59	62	64	63
PEF1	ENSG00000162517.8	protein_coding	59	56	59	49
SLC25A4	ENSG00000151729.6	protein_coding	59	60	65	59
CPSF7	ENSG00000149532.11	protein_coding	59	64	63	56
MRPS11	ENSG00000181991.11	protein_coding	59	57	56	56
PGRMC2	ENSG00000164040.12	protein_coding	59	69	61	70
NAPA	ENSG00000105402.3	protein_coding	59	61	71	61
BNIP3	ENSG00000176171.7	protein_coding	59	54	32	51
COPS8	ENSG00000198612.6	protein_coding	59	68	49	58
MRPL45	ENSG00000174100.5	protein_coding	59	45	53	56
DAXX	ENSG00000204209.6	protein_coding	59	36	43	52
SDCCAG3	ENSG00000165689.12	protein_coding	59	59	55	37
NSMCE4A	ENSG00000107672.10	protein_coding	59	60	57	59
SNRPB2	ENSG00000125870.6	protein_coding	58	71	59	65
RSL24D1	ENSG00000137876.5	protein_coding	58	74	68	73
SMARCD1	ENSG00000066117.10	protein_coding	58	54	56	48
DCTN3	ENSG00000137100.11	protein_coding	58	58	51	47
JUN	ENSG00000177606.5	protein_coding	58	61	65	55
DCUN1D5	ENSG00000137692.7	protein_coding	58	54	47	60
LYAR	ENSG00000145220.9	protein_coding	58	63	61	65
MYL12A	ENSG00000101608.8	protein_coding	58	54	69	68
NOB1	ENSG00000141101.8	protein_coding	58	48	61	55
PAFAH1B3	ENSG00000079462.3	protein_coding	58	57	66	52
GSR	ENSG00000104687.8	protein_coding	58	62	36	42
CHMP2A	ENSG00000130724.4	protein_coding	58	56	52	53
HMGN2P6	ENSG00000257179.1	pseudogene	58	32	56	54
HIRIP3	ENSG00000149929.11	protein_coding	58	34	35	33
WARS	ENSG00000140105.13	protein_coding	58	59	48	50
C21orf33	ENSG00000160221.12	protein_coding	58	54	55	54
RNU1-1	ENSG00000206652.1	snRNA	58	62	60	40
SFXN4	ENSG00000183605.12	protein_coding	58	66	41	56
MCTS1	ENSG00000232119.3	protein_coding	57	61	51	60
PQBP1	ENSG00000102103.11	protein_coding	57	51	60	63
AGPAT1	ENSG00000204310.6	protein_coding	57	37	24	25
NUDT1	ENSG00000106268.11	protein_coding	57	50	58	54
NDUFV1	ENSG00000167792.7	protein_coding	57	56	51	58
NDUFS2	ENSG00000158864.8	protein_coding	57	56	56	62
SH3BGRL3	ENSG00000142669.9	protein_coding	57	61	64	49
RAB13	ENSG00000143545.4	protein_coding	57	53	59	58
DTYMK	ENSG00000168393.8	protein_coding	57	39	37	36
MRPL34	ENSG00000130312.2	protein_coding	57	0	88	57
MYC	ENSG00000136997.10	protein_coding	57	62	77	63
HBS1L	ENSG00000112339.10	protein_coding	57	69	30	49
CD99	ENSGR0000002586.13	protein_coding	57	59	61	57
C9orf142	ENSG00000148362.6	protein_coding	57	59	66	58
NCAPG	ENSG00000109805.5	protein_coding	57	39	37	49
ABRACL	ENSG00000146386.7	protein_coding	57	64	59	68
RPF1	ENSG00000117133.6	protein_coding	57	56	70	68
FAM127B	ENSG00000203950.6	protein_coding	57	47	67	50
EMC10	ENSG00000161671.12	protein_coding	57	69	83	58
ARPC5	ENSG00000162704.11	protein_coding	57	72	62	64
ALG5	ENSG00000120697.4	protein_coding	56	66	61	59
PTPN11	ENSG00000179295.11	protein_coding	56	71	47	55
ICMT	ENSG00000116237.11	protein_coding	56	61	69	59
GDE1	ENSG00000006007.7	protein_coding	56	57	66	57
CDKN2A	ENSG00000147889.12	protein_coding	56	56	53	45
SLU7	ENSG00000164609.5	protein_coding	56	50	24	24
STAU1	ENSG00000124214.15	protein_coding	56	58	59	56
GAL	ENSG00000069482.6	protein_coding	56	32	21	45
TCEB3	ENSG00000011007.8	protein_coding	56	37	59	56
SCAMP2	ENSG00000140497.12	protein_coding	56	58	81	53
NCAPH	ENSG00000121152.5	protein_coding	56	51	54	47
CNP	ENSG00000173786.12	protein_coding	56	65	71	50
SLC50A1	ENSG00000169241.13	protein_coding	56	44	52	49
EIF1B	ENSG00000114784.3	protein_coding	56	64	69	64
RP3-423B22.5	ENSG00000237749.3	pseudogene	56	61	56	71
ITGAE	ENSG00000083457.7	protein_coding	56	60	69	58
MCM6	ENSG00000076003.4	protein_coding	56	74	39	48
PPP5C	ENSG00000011485.10	protein_coding	56	58	54	50
HSPA14	ENSG00000187522.9	protein_coding	56	64	51	58
CUEDC2	ENSG00000107874.6	protein_coding	56	51	41	46
MRPS9	ENSG00000135972.4	protein_coding	56	48	45	51
BZW2	ENSG00000136261.10	protein_coding	56	43	41	47
SNAPIN	ENSG00000143553.6	protein_coding	56	64	70	58
UBE2J2	ENSG00000160087.16	protein_coding	56	53	59	50
GNL1	ENSG00000204590.8	protein_coding	56	77	80	51
GRINA	ENSG00000178719.12	protein_coding	56	45	82	46
MGST2	ENSG00000085871.4	protein_coding	55	69	61	64
SRPR	ENSG00000182934.7	protein_coding	55	96	87	79
THOP1	ENSG00000172009.10	protein_coding	55	51	44	58
SNX17	ENSG00000115234.6	protein_coding	55	63	53	50
CMPK1	ENSG00000162368.9	protein_coding	55	78	54	76
C5orf15	ENSG00000113583.6	protein_coding	55	27	46	68
DNAJC11	ENSG00000007923.11	protein_coding	55	41	49	49
TMA16	ENSG00000198498.5	protein_coding	55	54	57	78
DDIT4	ENSG00000168209.4	protein_coding	55	45	36	44
CAMLG	ENSG00000164615.3	protein_coding	55	61	45	63
ARRB2	ENSG00000141480.13	protein_coding	55	54	60	52
SGTA	ENSG00000104969.5	protein_coding	55	65	72	55
NENF	ENSG00000117691.5	protein_coding	55	37	51	48
METTL17	ENSG00000165792.13	protein_coding	55	57	54	47
SLC25A1	ENSG00000100075.5	protein_coding	54	59	54	49
GLUD1	ENSG00000148672.7	protein_coding	54	57	45	53
CBR1	ENSG00000159228.8	protein_coding	54	61	54	45
TIMM44	ENSG00000104980.3	protein_coding	54	54	59	50
SUCLG1	ENSG00000163541.7	protein_coding	54	51	53	56
POLR2A	ENSG00000181222.10	protein_coding	54	52	53	45
CDIPT	ENSG00000103502.9	protein_coding	54	52	51	44
DDX27	ENSG00000124228.10	protein_coding	54	36	43	53
BAG2	ENSG00000112208.10	protein_coding	54	66	52	65
MCL1	ENSG00000143384.8	protein_coding	54	58	54	56
FRG1	ENSG00000109536.7	protein_coding	54	45	54	57
RAP1B	ENSG00000127314.13	protein_coding	54	66	45	51
ELOF1	ENSG00000130165.6	protein_coding	54	65	56	58
GDI1	ENSG00000203879.7	protein_coding	54	45	54	51
OGT	ENSG00000147162.9	protein_coding	54	52	45	58
SLTM	ENSG00000137776.12	protein_coding	54	82	52	35
KNSTRN	ENSG00000128944.9	protein_coding	54	28	33	48
TM9SF3	ENSG00000077147.10	protein_coding	54	76	61	66
POLR1C	ENSG00000171453.13	protein_coding	54	55	54	0
WRB	ENSG00000182093.10	protein_coding	54	40	24	38
SERINC1	ENSG00000111897.6	protein_coding	54	41	41	54
EZR	ENSG00000092820.13	protein_coding	53	53	62	56
SDF2L1	ENSG00000128228.4	protein_coding	53	58	56	46
CDC34	ENSG00000099804.4	protein_coding	53	50	71	46
USP1	ENSG00000162607.8	protein_coding	53	58	39	53
NABP2	ENSG00000139579.8	protein_coding	53	49	41	44
REEP2	ENSG00000132563.11	protein_coding	53	40	34	48
BYSL	ENSG00000112578.5	protein_coding	53	44	50	46
RAC1P2	ENSG00000249936.2	pseudogene	53	48	51	48
MAX	ENSG00000125952.14	protein_coding	53	66	65	56
EXOSC8	ENSG00000120699.8	protein_coding	53	53	45	56
C7orf73	ENSG00000243317.3	protein_coding	53	65	61	67
NUP93	ENSG00000102900.8	protein_coding	53	41	41	41
NCOA4	ENSG00000138293.15	protein_coding	53	47	30	46
SUMF2	ENSG00000129103.13	protein_coding	53	51	48	46
PWP1	ENSG00000136045.7	protein_coding	53	47	40	46
SPCS3	ENSG00000129128.8	protein_coding	53	85	54	66
JMJD8	ENSG00000161999.7	protein_coding	53	60	70	52
LGALS3BP	ENSG00000108679.8	protein_coding	53	85	88	53
SMEK1	ENSG00000100796.13	protein_coding	53	36	33	30
SNRNP25	ENSG00000161981.6	protein_coding	53	53	49	46
MAP1LC3B	ENSG00000140941.8	protein_coding	52	77	47	57
TMEM219	ENSG00000149932.12	protein_coding	52	50	52	58
ZNF326	ENSG00000162664.12	protein_coding	52	48	44	52
SLC39A6	ENSG00000141424.8	protein_coding	52	50	67	65
ATRAID	ENSG00000138085.12	protein_coding	52	73	65	51
RPA1	ENSG00000132383.7	protein_coding	52	53	99	47
SMARCA5	ENSG00000153147.5	protein_coding	52	61	44	53
COPS7A	ENSG00000111652.5	protein_coding	52	37	58	50
COMMD9	ENSG00000110442.7	protein_coding	52	61	61	33
CCAR2	ENSG00000158941.12	protein_coding	52	55	52	45
UNG	ENSG00000076248.6	protein_coding	52	91	43	47
DNTTIP2	ENSG00000067334.9	protein_coding	52	53	44	51
DARS2	ENSG00000117593.8	protein_coding	52	47	52	55
LINC00998	ENSG00000214194.4	protein_coding	52	20	47	56
MSL1	ENSG00000188895.7	protein_coding	52	49	50	64
HEBP2	ENSG00000051620.6	protein_coding	52	61	52	54
C8orf33	ENSG00000182307.8	protein_coding	52	48	44	51
PIP5K1A	ENSG00000143398.15	protein_coding	52	70	62	50
XRN2	ENSG00000088930.6	protein_coding	52	41	56	56
KRT8	ENSG00000170421.7	protein_coding	52	36	58	49
TCERG1	ENSG00000113649.7	protein_coding	52	54	52	57
CHMP4B	ENSG00000101421.3	protein_coding	52	53	61	55
DPM2	ENSG00000136908.13	protein_coding	52	33	62	50
UTP18	ENSG00000011260.9	protein_coding	51	51	54	56
FAM199X	ENSG00000123575.8	protein_coding	51	52	48	51
TTC1	ENSG00000113312.6	protein_coding	51	46	54	53
LAS1L	ENSG00000001497.12	protein_coding	51	47	44	47
CWC15	ENSG00000150316.7	protein_coding	51	51	51	52
KRR1	ENSG00000111615.8	protein_coding	51	61	54	59
RP11-442H21.2	ENSG00000269926.1	antisense	51	43	21	41
CPSF6	ENSG00000111605.12	protein_coding	51	55	53	48
HMOX2	ENSG00000103415.7	protein_coding	51	43	48	63
MTDH	ENSG00000147649.5	protein_coding	51	54	50	54
FSTL1	ENSG00000163430.5	protein_coding	51	34	62	33
NUP155	ENSG00000113569.11	protein_coding	51	53	44	50
RPRD1A	ENSG00000141425.13	protein_coding	51	87	78	112
HMG20B	ENSG00000064961.14	protein_coding	51	49	42	45
DNAJA2	ENSG00000069345.7	protein_coding	51	46	48	53
ADIPOR1	ENSG00000159346.8	protein_coding	51	63	58	53
PTP4A1	ENSG00000112245.6	protein_coding	51	43	37	54
QDPR	ENSG00000151552.7	protein_coding	51	51	31	47
FAM213A	ENSG00000122378.9	protein_coding	51	45	47	52
TMEM126B	ENSG00000171204.8	protein_coding	51	54	47	56
CENPM	ENSG00000100162.10	protein_coding	51	48	58	39
PMPCA	ENSG00000165688.7	protein_coding	51	55	48	45
TUBB2A	ENSG00000137267.5	protein_coding	51	45	50	44
SRPK1	ENSG00000096063.10	protein_coding	51	40	51	55
RP11-622K12.1	ENSG00000204272.6	processed_transcript	51	33	38	45
ACO2	ENSG00000100412.11	protein_coding	51	49	37	43
NANS	ENSG00000095380.10	protein_coding	51	45	50	48
THAP11	ENSG00000168286.1	protein_coding	51	50	53	0
CHCHD7	ENSG00000170791.13	protein_coding	51	29	51	32
CTBP1	ENSG00000159692.11	protein_coding	51	57	50	48
ZNF706	ENSG00000120963.7	protein_coding	51	48	50	51
TSPYL1	ENSG00000189241.6	protein_coding	50	67	53	0
NUP133	ENSG00000069248.9	protein_coding	50	43	45	48
TSTA3	ENSG00000104522.11	protein_coding	50	48	50	43
CTB-54D4.1	ENSG00000231006.1	pseudogene	50	0	0	38
MARCKS	ENSG00000155130.5	protein_coding	50	61	45	55
SUGT1	ENSG00000165416.10	protein_coding	50	47	47	55
CAND1	ENSG00000111530.8	protein_coding	50	54	43	51
CCDC86	ENSG00000110104.7	protein_coding	50	48	55	48
CD2BP2	ENSG00000169217.4	protein_coding	50	41	54	45
CLSTN1	ENSG00000171603.12	protein_coding	50	57	53	46
RAB2A	ENSG00000104388.10	protein_coding	50	59	56	60
ITM2C	ENSG00000135916.11	protein_coding	50	56	63	43
CARM1	ENSG00000142453.7	protein_coding	50	43	51	51
WDR45B	ENSG00000141580.11	protein_coding	50	30	47	36
GMPPA	ENSG00000144591.13	protein_coding	50	40	49	25
HP1BP3	ENSG00000127483.13	protein_coding	50	71	56	50
SEC23A	ENSG00000100934.10	protein_coding	50	56	48	51
UBTF	ENSG00000108312.10	protein_coding	50	53	45	45
ARL16	ENSG00000214087.4	protein_coding	50	45	0	64
GS1-184P14.2	ENSG00000225071.1	pseudogene	50	40	40	41
UNC45A	ENSG00000140553.12	protein_coding	50	75	52	45
BTBD6	ENSG00000184887.9	protein_coding	50	59	53	34
DNAJB1	ENSG00000132002.3	protein_coding	50	56	55	48
NGDN	ENSG00000129460.11	protein_coding	50	42	47	48
YIPF3	ENSG00000137207.7	protein_coding	50	44	50	67
WDR34	ENSG00000119333.7	protein_coding	50	47	62	41
MRPS18B	ENSG00000204568.7	protein_coding	50	37	52	47
MRPL39	ENSG00000154719.9	protein_coding	50	53	43	51
MOCS2	ENSG00000164172.14	protein_coding	49	60	26	46
CD9	ENSG00000010278.7	protein_coding	49	62	41	41
EXOSC1	ENSG00000171311.8	protein_coding	49	53	47	41
NDUFAF2	ENSG00000164182.6	protein_coding	49	51	47	49
ECI2	ENSG00000198721.8	protein_coding	49	50	0	52
ZNF330	ENSG00000109445.6	protein_coding	49	49	40	45
RNVU1-9	ENSG00000206585.1	snRNA	49	77	75	25
CYB5A	ENSG00000166347.14	protein_coding	49	58	50	49
FAM127A	ENSG00000134590.9	protein_coding	49	41	40	45
RRP1B	ENSG00000160208.11	protein_coding	49	36	49	47
ARIH2	ENSG00000177479.15	protein_coding	49	48	53	46
OSGEP	ENSG00000092094.6	protein_coding	49	28	29	29
MAT2B	ENSG00000038274.12	protein_coding	49	63	66	59
ATP6AP2	ENSG00000182220.9	protein_coding	49	63	62	59
USP5	ENSG00000111667.9	protein_coding	49	46	46	42
IREB2	ENSG00000136381.8	protein_coding	49	43	37	44
CDCA5	ENSG00000146670.5	protein_coding	49	43	52	45
DRG2	ENSG00000108591.5	protein_coding	49	55	54	33
SETD5	ENSG00000168137.11	protein_coding	49	34	29	24
GTF3C5	ENSG00000148308.13	protein_coding	49	44	52	43
ZMPSTE24	ENSG00000084073.4	protein_coding	49	75	51	54
MCRS1	ENSG00000187778.9	protein_coding	49	50	48	44
PDZD11	ENSG00000120509.6	protein_coding	49	21	42	47
RBM25	ENSG00000119707.9	protein_coding	48	54	52	60
RPL24P4	ENSG00000181524.6	pseudogene	48	32	32	44
SKIV2L2	ENSG00000039123.11	protein_coding	48	50	48	54
TRMU	ENSG00000100416.8	protein_coding	48	45	49	45
USP7	ENSG00000187555.10	protein_coding	48	49	41	45
AKT1	ENSG00000142208.11	protein_coding	48	37	37	34
ZNF703	ENSG00000183779.5	protein_coding	48	59	70	49
DDX18	ENSG00000088205.8	protein_coding	48	42	47	54
MMADHC	ENSG00000168288.8	protein_coding	48	51	47	52
XPNPEP1	ENSG00000108039.13	protein_coding	48	19	45	31
RAE1	ENSG00000101146.8	protein_coding	48	51	47	41
CCNC	ENSG00000112237.8	protein_coding	48	78	64	69
FOXC1	ENSG00000054598.5	protein_coding	48	52	58	54
ADD1	ENSG00000087274.12	protein_coding	48	47	49	46
FAM204A	ENSG00000165669.9	protein_coding	48	52	46	56
MAP7D1	ENSG00000116871.11	protein_coding	48	47	50	43
FAM189B	ENSG00000160767.16	protein_coding	48	45	50	40
USP10	ENSG00000103194.11	protein_coding	48	45	52	54
SHMT1	ENSG00000176974.13	protein_coding	48	41	40	40
MFF	ENSG00000168958.15	protein_coding	48	49	57	49
RNF5	ENSG00000204308.6	protein_coding	48	58	57	46
HINT2	ENSG00000137133.6	protein_coding	48	43	43	40
SNRPGP10	ENSG00000235363.1	pseudogene	48	69	53	47
CUL1	ENSG00000055130.11	protein_coding	48	51	48	47
PFDN1	ENSG00000113068.5	protein_coding	48	50	51	52
LRPPRC	ENSG00000138095.14	protein_coding	48	30	31	46
C1orf123	ENSG00000162384.9	protein_coding	48	46	39	44
NAT14	ENSG00000090971.4	protein_coding	48	36	51	40
SUPT6H	ENSG00000109111.10	protein_coding	48	49	52	43
CPSF3	ENSG00000119203.9	protein_coding	48	41	40	47
NELFCD	ENSG00000101158.8	protein_coding	48	42	46	45
UCK2	ENSG00000143179.8	protein_coding	48	39	47	46
MSN	ENSG00000147065.12	protein_coding	47	49	41	44
2014-07-01	ENSG00000130066.12	protein_coding	47	64	80	85
RNF40	ENSG00000103549.17	protein_coding	47	46	52	43
RAB34	ENSG00000109113.13	protein_coding	47	49	48	42
LSM14A	ENSG00000257103.4	protein_coding	47	50	57	43
MRPS2	ENSG00000122140.6	protein_coding	47	44	51	44
CCNA2	ENSG00000145386.5	protein_coding	47	52	42	50
TRABD	ENSG00000170638.5	protein_coding	47	38	41	35
PDE6D	ENSG00000156973.9	protein_coding	47	37	37	36
AC004069.2	ENSG00000251259.1	lincRNA	47	44	41	54
TCEA1	ENSG00000187735.8	protein_coding	47	59	56	55
TPRKB	ENSG00000144034.10	protein_coding	47	47	54	66
TMEM123	ENSG00000152558.10	protein_coding	47	72	37	53
ZFAND6	ENSG00000086666.14	protein_coding	47	53	29	40
NOP14	ENSG00000087269.11	protein_coding	47	33	48	47
OS9	ENSG00000135506.11	protein_coding	47	43	41	42
MRPL32	ENSG00000106591.3	protein_coding	47	37	44	45
NEU1	ENSG00000204386.6	protein_coding	47	39	59	45
AC009245.3	ENSG00000230383.1	pseudogene	47	39	44	47
CCZ1B	ENSG00000146574.11	protein_coding	47	27	47	51
SDF4	ENSG00000078808.12	protein_coding	47	67	62	44
MFAP1	ENSG00000140259.6	protein_coding	47	54	47	47
SPG21	ENSG00000090487.6	protein_coding	47	58	49	52
RPF2	ENSG00000197498.8	protein_coding	47	60	49	59
CDCA7	ENSG00000144354.9	protein_coding	47	46	43	50
SH3GL1	ENSG00000141985.5	protein_coding	47	24	36	32
MPC1	ENSG00000060762.14	protein_coding	47	48	43	49
FABP5	ENSG00000164687.6	protein_coding	47	62	46	56
LSM10	ENSG00000181817.5	protein_coding	47	47	52	45
CRNDE	ENSG00000245694.4	lincRNA	47	53	50	56
TNNT1	ENSG00000105048.12	protein_coding	47	45	38	38
ASF1B	ENSG00000105011.4	protein_coding	47	27	51	42
C4orf3	ENSG00000164096.10	protein_coding	47	53	48	49
ITGB1BP1	ENSG00000119185.8	protein_coding	47	36	44	52
DDX23	ENSG00000174243.5	protein_coding	46	44	45	40
HK1	ENSG00000156515.17	protein_coding	46	42	37	41
HCCS	ENSG00000004961.10	protein_coding	46	46	43	43
ADI1	ENSG00000182551.9	protein_coding	46	59	56	49
ILK	ENSG00000166333.9	protein_coding	46	36	49	41
NDUFA5	ENSG00000128609.10	protein_coding	46	46	44	58
MAGT1	ENSG00000102158.15	protein_coding	46	35	48	51
LYPLA2	ENSG00000011009.6	protein_coding	46	56	56	40
AZIN1	ENSG00000155096.9	protein_coding	46	54	46	50
LYPLA1	ENSG00000120992.13	protein_coding	46	53	48	55
USP14	ENSG00000101557.10	protein_coding	46	50	47	51
CD151	ENSG00000177697.13	protein_coding	46	52	49	43
ISCU	ENSG00000136003.11	protein_coding	46	29	33	42
TSPO	ENSG00000100300.13	protein_coding	46	42	50	40
MRPL1	ENSG00000169288.13	protein_coding	46	41	39	48
FLNA	ENSG00000196924.10	protein_coding	46	38	61	47
CEBPZ	ENSG00000115816.9	protein_coding	46	41	40	46
ZNF428	ENSG00000131116.7	protein_coding	46	38	47	36
RAB6A	ENSG00000175582.15	protein_coding	46	26	43	40
XPOT	ENSG00000184575.7	protein_coding	46	53	27	36
UBE2E3	ENSG00000170035.11	protein_coding	46	55	35	73
SMPD4	ENSG00000136699.15	protein_coding	46	47	52	55
C18orf21	ENSG00000141428.12	protein_coding	46	35	45	48
PITHD1	ENSG00000057757.5	protein_coding	46	53	51	49
YKT6	ENSG00000106636.3	protein_coding	46	42	48	41
POLDIP3	ENSG00000100227.13	protein_coding	46	38	40	39
GNPDA1	ENSG00000113552.11	protein_coding	46	54	52	47
PLD3	ENSG00000105223.14	protein_coding	46	52	54	43
SNORD3A	ENSG00000263934.2	lincRNA	45	60	53	43
FAM32A	ENSG00000105058.7	protein_coding	45	51	46	39
METTL3	ENSG00000165819.7	protein_coding	45	33	50	40
DDRGK1	ENSG00000198171.8	protein_coding	45	40	46	42
WBP2	ENSG00000132471.7	protein_coding	45	43	58	45
TSR3	ENSG00000007520.3	protein_coding	45	42	74	67
MRPL10	ENSG00000159111.8	protein_coding	45	25	45	40
MFN2	ENSG00000116688.12	protein_coding	45	51	31	37
TMEM261	ENSG00000137038.7	protein_coding	45	44	39	38
CDT1	ENSG00000167513.4	protein_coding	45	26	52	22
YIF1B	ENSG00000167645.12	protein_coding	45	44	46	41
SFT2D1	ENSG00000198818.5	protein_coding	45	59	50	49
SIN3A	ENSG00000169375.11	protein_coding	45	43	43	31
NPLOC4	ENSG00000182446.9	protein_coding	45	38	26	26
SLFN11	ENSG00000172716.12	protein_coding	45	33	34	44
CSNK2A1	ENSG00000101266.12	protein_coding	45	44	42	47
TAX1BP1	ENSG00000106052.9	protein_coding	45	40	35	45
FTSJ3	ENSG00000108592.12	protein_coding	45	40	30	35
AURKA	ENSG00000087586.13	protein_coding	45	33	22	32
BLOC1S2	ENSG00000196072.7	protein_coding	45	37	50	52
GPBP1	ENSG00000062194.11	protein_coding	45	48	45	44
APMAP	ENSG00000101474.7	protein_coding	45	55	45	37
AK2	ENSG00000004455.12	protein_coding	45	162	43	111
PREB	ENSG00000138073.9	protein_coding	45	50	47	40
ELAC2	ENSG00000006744.14	protein_coding	45	39	47	40
PFKP	ENSG00000067057.12	protein_coding	45	43	49	46
ZNF24	ENSG00000172466.11	protein_coding	45	52	44	48
MRPL49	ENSG00000149792.4	protein_coding	45	49	51	45
MPST	ENSG00000128309.12	protein_coding	45	45	59	44
CLIC4	ENSG00000169504.10	protein_coding	45	58	63	62
PAF1	ENSG00000006712.10	protein_coding	45	47	49	44
MCM10	ENSG00000065328.12	protein_coding	45	35	44	45
C12orf75	ENSG00000235162.4	protein_coding	45	55	51	52
HSPB11	ENSG00000081870.7	protein_coding	45	51	59	58
POP5	ENSG00000167272.6	protein_coding	45	44	40	39
ERGIC1	ENSG00000113719.11	protein_coding	45	36	42	40
PRPF4B	ENSG00000112739.12	protein_coding	45	50	58	39
STK24	ENSG00000102572.10	protein_coding	45	21	47	46
ICT1	ENSG00000167862.5	protein_coding	45	42	47	44
VTA1	ENSG00000009844.11	protein_coding	44	47	49	49
CIB1	ENSG00000185043.6	protein_coding	44	51	42	40
UBE2Z	ENSG00000159202.13	protein_coding	44	55	37	41
MRPL41	ENSG00000182154.7	protein_coding	44	37	47	42
ADIPOR2	ENSG00000006831.9	protein_coding	44	62	62	49
PARP2	ENSG00000129484.9	protein_coding	44	41	46	45
CNN2	ENSG00000064666.10	protein_coding	44	52	62	48
GAMT	ENSG00000130005.7	protein_coding	44	43	34	38
CLK2	ENSG00000176444.14	protein_coding	44	36	39	42
NOMO2	ENSG00000185164.10	protein_coding	44	57	40	38
HYOU1	ENSG00000149428.14	protein_coding	44	56	42	37
RPS3AP5	ENSG00000178429.9	pseudogene	44	30	26	40
IMP4	ENSG00000136718.5	protein_coding	44	24	25	22
TMEM9	ENSG00000116857.12	protein_coding	44	35	53	40
EMC6	ENSG00000127774.6	protein_coding	44	49	51	45
SZRD1	ENSG00000055070.12	protein_coding	44	50	53	45
RWDD1	ENSG00000111832.8	protein_coding	44	80	47	49
NET1	ENSG00000173848.14	protein_coding	44	45	45	40
CDKN3	ENSG00000100526.15	protein_coding	44	53	39	57
HOTAIRM1	ENSG00000233429.5	antisense	44	29	49	45
FKBP2	ENSG00000173486.8	protein_coding	44	48	51	39
POLR3K	ENSG00000161980.5	protein_coding	44	43	42	42
AC007238.1	ENSG00000231043.2	pseudogene	44	6	37	35
RNPEP	ENSG00000176393.6	protein_coding	44	39	38	38
RGS10	ENSG00000148908.10	protein_coding	44	37	42	51
GOLM1	ENSG00000135052.12	protein_coding	44	53	46	43
C9orf16	ENSG00000171159.4	protein_coding	44	40	42	37
TUBBP1	ENSG00000127589.4	pseudogene	44	38	36	36
SEC63	ENSG00000025796.9	protein_coding	44	32	20	43
MED4	ENSG00000136146.10	protein_coding	44	49	46	49
BAD	ENSG00000002330.9	protein_coding	44	48	39	29
RNA5SP315	ENSG00000252149.1	rRNA	44	47	145	46
SMG5	ENSG00000198952.7	protein_coding	44	50	48	39
ANXA11	ENSG00000122359.13	protein_coding	44	117	48	40
BAZ1B	ENSG00000009954.6	protein_coding	44	31	38	41
THYN1	ENSG00000151500.10	protein_coding	44	47	26	42
ANAPC13	ENSG00000129055.8	protein_coding	44	36	47	51
GSS	ENSG00000100983.5	protein_coding	44	37	40	43
CHMP1A	ENSG00000131165.10	protein_coding	44	41	52	41
SHISA2	ENSG00000180730.4	protein_coding	44	50	41	51
FAM168B	ENSG00000152102.13	protein_coding	44	53	55	49
KIF23	ENSG00000137807.9	protein_coding	44	45	44	47
CSNK2A2	ENSG00000070770.4	protein_coding	44	35	40	40
DAP	ENSG00000112977.11	protein_coding	44	52	49	44
MFGE8	ENSG00000140545.10	protein_coding	44	45	51	39
M6PR	ENSG00000003056.3	protein_coding	44	52	45	43
SLC39A14	ENSG00000104635.9	protein_coding	44	36	48	41
ZDHHC4	ENSG00000136247.10	protein_coding	44	53	52	47
MKKS	ENSG00000125863.13	protein_coding	44	47	23	31
NUP85	ENSG00000125450.6	protein_coding	44	38	44	40
SPOP	ENSG00000121067.13	protein_coding	44	44	48	48
MID1	ENSG00000101871.10	protein_coding	44	40	45	46
SEPT8	ENSG00000164402.9	protein_coding	44	41	42	42
NFU1	ENSG00000169599.8	protein_coding	43	52	47	58
C4orf27	ENSG00000056050.6	protein_coding	43	32	42	50
HEY1	ENSG00000164683.12	protein_coding	43	57	48	48
DNAJC19	ENSG00000205981.2	protein_coding	43	52	31	38
USP11	ENSG00000102226.5	protein_coding	43	34	45	40
DYNC1LI1	ENSG00000144635.4	protein_coding	43	29	28	30
CAPN2	ENSG00000162909.13	protein_coding	43	47	36	44
TTLL12	ENSG00000100304.12	protein_coding	43	47	48	39
EBPL	ENSG00000123179.9	protein_coding	43	46	37	47
DEF8	ENSG00000140995.12	protein_coding	43	44	48	40
C1orf122	ENSG00000197982.12	protein_coding	43	46	64	46
SCAMP3	ENSG00000116521.6	protein_coding	43	41	55	46
PFN1P1	ENSG00000233328.3	pseudogene	43	44	47	43
SPDL1	ENSG00000040275.12	protein_coding	43	42	38	43
TXNDC15	ENSG00000113621.10	protein_coding	43	58	46	47
SCRN1	ENSG00000136193.12	protein_coding	43	48	36	40
CORO1C	ENSG00000110880.6	protein_coding	43	38	35	40
MLST8	ENSG00000167965.13	protein_coding	43	48	41	38
AP000350.4	ENSG00000218537.1	protein_coding	43	55	47	39
FLAD1	ENSG00000160688.14	protein_coding	43	24	26	27
MTX2	ENSG00000128654.9	protein_coding	43	40	40	41
EIF2B4	ENSG00000115211.11	protein_coding	43	0	44	39
C6orf62	ENSG00000112308.8	protein_coding	43	35	44	45
CDH2	ENSG00000170558.4	protein_coding	43	50	46	45
CHRAC1	ENSG00000104472.5	protein_coding	43	37	51	41
MAF1	ENSG00000179632.5	protein_coding	43	45	60	43
SMARCD2	ENSG00000108604.11	protein_coding	43	58	45	42
NOMO3	ENSG00000103226.13	protein_coding	43	58	38	38
PLOD1	ENSG00000083444.12	protein_coding	43	35	44	38
CALCOCO2	ENSG00000136436.10	protein_coding	43	31	47	46
PGLS	ENSG00000130313.2	protein_coding	43	28	43	30
TM9SF2	ENSG00000125304.8	protein_coding	43	59	49	47
AMFR	ENSG00000159461.10	protein_coding	43	36	26	26
NEFM	ENSG00000104722.9	protein_coding	43	49	35	49
NCAPD3	ENSG00000151503.8	protein_coding	43	38	43	44
ARPC5L	ENSG00000136950.9	protein_coding	42	51	37	38
CECR5	ENSG00000069998.8	protein_coding	42	43	46	40
PPP2CB	ENSG00000104695.8	protein_coding	42	55	51	48
RBM22	ENSG00000086589.7	protein_coding	42	47	45	41
CENPH	ENSG00000153044.5	protein_coding	42	53	27	50
TPI1P1	ENSG00000226415.1	pseudogene	42	39	32	34
COPS4	ENSG00000138663.4	protein_coding	42	50	42	48
CSTB	ENSG00000160213.5	protein_coding	42	67	63	43
TSEN34	ENSG00000170892.6	protein_coding	42	40	49	42
SEC24C	ENSG00000176986.10	protein_coding	42	43	52	48
SPCS2P4	ENSG00000228589.2	pseudogene	42	36	43	45
MPZL1	ENSG00000197965.7	protein_coding	42	48	31	41
SNX1	ENSG00000028528.10	protein_coding	42	51	48	43
FOXRED1	ENSG00000110074.6	protein_coding	42	0	0	0
CDCA3	ENSG00000111665.7	protein_coding	42	40	34	26
SLC29A1	ENSG00000112759.12	protein_coding	42	43	45	39
PTTG1IP	ENSG00000183255.7	protein_coding	42	41	48	44
LINC00657	ENSG00000260032.1	lincRNA	42	62	47	47
GSTZ1	ENSG00000100577.14	protein_coding	42	0	0	40
BCOR	ENSG00000183337.12	protein_coding	42	28	35	32
AP3D1	ENSG00000065000.11	protein_coding	42	42	36	40
HMCES	ENSG00000183624.9	protein_coding	42	40	55	46
SAMD1	ENSG00000141858.7	protein_coding	42	36	49	38
SUGP2	ENSG00000064607.12	protein_coding	42	45	44	41
MYBBP1A	ENSG00000132382.10	protein_coding	42	40	44	39
ZNF146	ENSG00000167635.7	protein_coding	42	46	45	46
SCO1	ENSG00000133028.6	protein_coding	42	48	37	42
CHAF1A	ENSG00000167670.11	protein_coding	42	34	46	39
RBM23	ENSG00000100461.13	protein_coding	41	36	46	39
CHMP5	ENSG00000086065.9	protein_coding	41	47	43	46
LRRC47	ENSG00000130764.5	protein_coding	41	43	42	35
IDH2	ENSG00000182054.5	protein_coding	41	27	28	31
SH3GLB1	ENSG00000097033.10	protein_coding	41	44	36	35
TXNL1	ENSG00000091164.8	protein_coding	41	44	44	44
HMGN5	ENSG00000198157.6	protein_coding	41	45	47	48
NUP153	ENSG00000124789.7	protein_coding	41	40	35	41
DSG2	ENSG00000046604.8	protein_coding	41	33	44	45
HMMR	ENSG00000072571.15	protein_coding	41	36	28	43
HMGN4	ENSG00000182952.4	protein_coding	41	35	48	44
TAF13	ENSG00000197780.5	protein_coding	41	62	52	55
YDJC	ENSG00000161179.9	protein_coding	41	42	53	40
POLG	ENSG00000140521.7	protein_coding	41	42	48	41
TRIAP1	ENSG00000170855.3	protein_coding	41	0	41	46
TMED4	ENSG00000158604.10	protein_coding	41	62	48	43
LSM12P1	ENSG00000232024.2	pseudogene	41	51	45	44
NUP37	ENSG00000075188.4	protein_coding	41	45	23	38
RPL22L1	ENSG00000163584.13	protein_coding	41	35	34	41
ARPP19	ENSG00000128989.6	protein_coding	41	61	40	49
COPG1	ENSG00000181789.10	protein_coding	41	38	30	33
RP4-592A1.2	ENSG00000185839.2	pseudogene	41	32	36	39
ZNF259	ENSG00000109917.6	protein_coding	41	22	19	20
MRPS30	ENSG00000112996.5	protein_coding	41	42	27	30
SMN1	ENSG00000172062.12	protein_coding	41	49	36	47
MRPL35	ENSG00000132313.10	protein_coding	41	25	35	41
USF2	ENSG00000105698.11	protein_coding	41	47	47	86
B3GNT1	ENSG00000174684.6	protein_coding	41	49	30	32
SDR39U1	ENSG00000100445.12	protein_coding	41	41	45	38
POLR2J	ENSG00000005075.11	protein_coding	41	41	43	34
C16orf80	ENSG00000070761.3	protein_coding	41	36	41	36
EXOSC9	ENSG00000123737.8	protein_coding	41	46	40	46
PIGP	ENSG00000185808.9	protein_coding	41	50	41	49
FUOM	ENSG00000148803.7	protein_coding	41	28	27	31
XPO7	ENSG00000130227.12	protein_coding	41	34	37	39
CDC25A	ENSG00000164045.7	protein_coding	41	41	43	39
FAIM	ENSG00000158234.8	protein_coding	41	45	34	34
MTIF3	ENSG00000122033.10	protein_coding	41	0	0	36
LAGE3	ENSG00000196976.5	protein_coding	41	44	52	37
SRP54	ENSG00000100883.7	protein_coding	41	49	42	45
HSF1	ENSG00000185122.6	protein_coding	40	31	50	37
PITRM1	ENSG00000107959.11	protein_coding	40	44	39	37
NUBP2	ENSG00000095906.12	protein_coding	40	55	44	50
ATP6V1B2	ENSG00000147416.6	protein_coding	40	39	36	38
FLOT2	ENSG00000132589.11	protein_coding	40	38	40	33
CRLS1	ENSG00000088766.7	protein_coding	40	36	30	35
LPCAT1	ENSG00000153395.5	protein_coding	40	54	45	43
2014-03-06	ENSG00000145495.10	protein_coding	40	46	43	40
RP11-490G8.1	ENSG00000241556.1	pseudogene	40	30	34	37
CLPTM1	ENSG00000104853.11	protein_coding	40	49	50	37
RAD51AP1	ENSG00000111247.10	protein_coding	40	51	47	40
ASAH1	ENSG00000104763.13	protein_coding	40	47	32	35
AP3M1	ENSG00000185009.8	protein_coding	40	43	40	42
ZYX	ENSG00000159840.11	protein_coding	40	44	49	36
STRN4	ENSG00000090372.10	protein_coding	40	37	46	38
ARL6IP5	ENSG00000144746.6	protein_coding	40	57	23	37
ARF6	ENSG00000165527.5	protein_coding	40	40	43	38
HCFC1	ENSG00000172534.9	protein_coding	40	43	45	35
HLA-A	ENSG00000206503.7	protein_coding	40	28	45	35
GOT1	ENSG00000120053.9	protein_coding	40	37	40	37
ATXN2L	ENSG00000168488.14	protein_coding	40	41	46	35
C11orf74	ENSG00000166352.11	protein_coding	40	34	36	39
CTSV	ENSG00000136943.6	protein_coding	40	38	47	47
DHRS7	ENSG00000100612.9	protein_coding	40	36	33	46
CDC45	ENSG00000093009.5	protein_coding	40	39	37	36
DDX50	ENSG00000107625.8	protein_coding	40	36	35	43
TPD52L2	ENSG00000101150.13	protein_coding	40	46	50	42
ACSL3	ENSG00000123983.9	protein_coding	40	37	43	47
LAP3	ENSG00000002549.8	protein_coding	40	47	36	41
GNPNAT1	ENSG00000100522.4	protein_coding	40	23	23	29
RNF11	ENSG00000123091.4	protein_coding	40	39	21	16
NSMCE1	ENSG00000169189.12	protein_coding	40	32	24	27
NCAPH2	ENSG00000025770.14	protein_coding	40	37	41	35
SETD8	ENSG00000183955.8	protein_coding	40	22	22	25
RNF10	ENSG00000022840.11	protein_coding	40	36	41	38
RPS2P7	ENSG00000235508.2	pseudogene	40	32	35	31
CCDC12	ENSG00000160799.7	protein_coding	40	47	51	46
LENG8	ENSG00000167615.12	protein_coding	39	37	47	38
RUSC1	ENSG00000160753.11	protein_coding	39	34	52	0
RP11-298C3.2	ENSG00000228519.3	pseudogene	39	33	43	39
AKIRIN2	ENSG00000135334.8	protein_coding	39	34	44	37
ATP6V0D1	ENSG00000159720.7	protein_coding	39	26	47	39
PLP2	ENSG00000102007.6	protein_coding	39	43	43	37
PFKM	ENSG00000152556.11	protein_coding	39	38	33	38
NSL1	ENSG00000117697.10	protein_coding	39	32	42	35
DYNC1H1	ENSG00000197102.6	protein_coding	39	41	38	36
IFT57	ENSG00000114446.4	protein_coding	39	28	19	27
NKIRAS2	ENSG00000168256.13	protein_coding	39	51	54	37
TMUB1	ENSG00000164897.8	protein_coding	39	38	49	39
DCAKD	ENSG00000172992.7	protein_coding	39	0	0	0
RACGAP1	ENSG00000161800.8	protein_coding	39	38	38	40
AAAS	ENSG00000094914.8	protein_coding	39	33	39	34
DDX49	ENSG00000105671.7	protein_coding	39	43	42	33
MICALL1	ENSG00000100139.9	protein_coding	39	20	18	16
KPNA1	ENSG00000114030.8	protein_coding	39	29	41	29
RAB11B	ENSG00000185236.7	protein_coding	39	23	31	36
CBWD1	ENSG00000172785.14	protein_coding	39	33	30	33
MAPRE2	ENSG00000166974.8	protein_coding	39	41	46	42
SCAND1	ENSG00000171222.6	protein_coding	39	32	44	33
SCML1	ENSG00000047634.10	protein_coding	39	40	37	39
RPL13AP7	ENSG00000213885.3	pseudogene	39	30	41	36
SEPT11	ENSG00000138758.7	protein_coding	39	24	41	42
AKT1S1	ENSG00000204673.6	protein_coding	39	35	42	36
CCDC117	ENSG00000159873.5	protein_coding	39	48	47	46
PPA2	ENSG00000138777.15	protein_coding	39	37	31	33
FXN	ENSG00000165060.7	protein_coding	39	18	23	21
SNAP47	ENSG00000143740.10	protein_coding	39	43	42	33
TADA3	ENSG00000171148.9	protein_coding	39	0	40	0
SSR3	ENSG00000114850.2	protein_coding	39	46	33	42
NBR1	ENSG00000188554.9	protein_coding	39	33	39	36
CDK12	ENSG00000167258.9	protein_coding	39	31	35	37
DEAF1	ENSG00000177030.12	protein_coding	39	47	60	35
RN7SK	ENSG00000202198.1	misc_RNA	39	38	31	33
FAM60A	ENSG00000139146.9	protein_coding	39	42	48	48
ASNSD1	ENSG00000138381.5	protein_coding	39	46	37	42
VEGFB	ENSG00000173511.5	protein_coding	39	35	40	32
RDX	ENSG00000137710.10	protein_coding	39	44	30	39
NFE2L1	ENSG00000082641.11	protein_coding	39	46	47	38
DNAJB11	ENSG00000090520.6	protein_coding	39	51	37	39
ENSAP2	ENSG00000259032.2	pseudogene	39	49	45	39
MAPK1	ENSG00000100030.10	protein_coding	39	42	48	42
ZCCHC17	ENSG00000121766.10	protein_coding	39	38	35	37
FUNDC1	ENSG00000069509.5	protein_coding	39	41	38	42
NSMF	ENSG00000165802.15	protein_coding	39	41	40	32
EZH2	ENSG00000106462.6	protein_coding	39	31	33	34
HOMER2	ENSG00000103942.8	protein_coding	38	0	0	0
EXOSC4	ENSG00000178896.6	protein_coding	38	35	46	31
GPN3	ENSG00000111231.4	protein_coding	38	32	44	38
AHCYL1	ENSG00000168710.13	protein_coding	38	38	34	39
DNTTIP1	ENSG00000101457.8	protein_coding	38	35	27	31
FIBP	ENSG00000172500.8	protein_coding	38	67	38	62
ZNRD1	ENSG00000066379.10	protein_coding	38	39	20	32
GINS2	ENSG00000131153.4	protein_coding	38	34	39	33
PSMC1P1	ENSG00000241506.1	pseudogene	38	32	31	34
ISG20L2	ENSG00000143319.12	protein_coding	38	54	31	32
MAEA	ENSG00000090316.11	protein_coding	38	33	42	34
GNAI3	ENSG00000065135.7	protein_coding	38	42	36	41
EEF1A1P11	ENSG00000228502.1	pseudogene	38	33	33	36
DDX52	ENSG00000141141.10	protein_coding	38	48	43	45
ARMCX3	ENSG00000102401.15	protein_coding	38	0	0	40
ELP2	ENSG00000134759.9	protein_coding	38	37	31	42
ZMYND19	ENSG00000165724.5	protein_coding	38	41	49	35
WAPAL	ENSG00000062650.13	protein_coding	38	39	26	38
RPS6KB2	ENSG00000175634.10	protein_coding	38	34	27	27
ISOC2	ENSG00000063241.3	protein_coding	38	44	45	33
DPF2	ENSG00000133884.5	protein_coding	38	52	56	48
BOP1	ENSG00000170727.7	protein_coding	38	31	34	42
DYNC1I2	ENSG00000077380.11	protein_coding	38	36	36	38
TSEN54	ENSG00000182173.8	protein_coding	38	38	26	31
TMEM183A	ENSG00000163444.7	protein_coding	38	17	25	25
RP11-295G20.2	ENSG00000233461.1	antisense	38	45	53	41
C12orf10	ENSG00000139637.9	protein_coding	38	40	42	35
PLA2G16	ENSG00000176485.6	protein_coding	38	30	40	38
NUP43	ENSG00000120253.9	protein_coding	38	39	45	48
RAF1	ENSG00000132155.7	protein_coding	38	42	42	38
PRPF4	ENSG00000136875.8	protein_coding	38	38	26	32
CNOT8	ENSG00000155508.9	protein_coding	38	29	40	44
PICALM	ENSG00000073921.13	protein_coding	38	41	42	42
TMEM109	ENSG00000110108.5	protein_coding	38	11	36	30
COX11	ENSG00000166260.6	protein_coding	38	46	36	48
RP11-1033A18.1	ENSG00000224411.2	pseudogene	38	31	27	36
SERF1B	ENSG00000205572.5	protein_coding	38	35	40	27
EIF4HP1	ENSG00000233830.2	pseudogene	38	37	39	36
MLX	ENSG00000108788.7	protein_coding	38	40	41	37
VPS9D1-AS1	ENSG00000261373.1	antisense	38	50	41	35
ATG3	ENSG00000144848.6	protein_coding	38	42	34	40
BTF3L4	ENSG00000134717.13	protein_coding	38	114	30	37
CRKL	ENSG00000099942.8	protein_coding	37	32	39	37
RP11-680H20.1	ENSG00000256745.1	pseudogene	37	35	35	31
FRA10AC1	ENSG00000148690.10	protein_coding	37	43	34	40
PPP3CB	ENSG00000107758.11	protein_coding	37	44	28	31
HAGH	ENSG00000063854.8	protein_coding	37	40	37	33
CTSL	ENSG00000135047.10	protein_coding	37	56	43	39
TARS2	ENSG00000143374.10	protein_coding	37	28	33	31
ORC6	ENSG00000091651.4	protein_coding	37	53	48	48
TTC37	ENSG00000198677.6	protein_coding	37	44	37	41
CASP3	ENSG00000164305.13	protein_coding	37	35	30	37
YTHDC1	ENSG00000083896.8	protein_coding	37	44	32	37
H2AFY2	ENSG00000099284.9	protein_coding	37	38	27	29
RRP1	ENSG00000160214.8	protein_coding	37	31	41	33
MED25	ENSG00000104973.10	protein_coding	37	37	42	35
RAB21	ENSG00000080371.4	protein_coding	37	41	13	25
TPM1	ENSG00000140416.15	protein_coding	37	37	39	42
NUDT5	ENSG00000165609.8	protein_coding	37	31	55	40
DHX40	ENSG00000108406.5	protein_coding	37	46	40	40
CHID1	ENSG00000177830.13	protein_coding	37	35	54	58
MCCC2	ENSG00000131844.11	protein_coding	37	18	29	35
SDC2	ENSG00000169439.7	protein_coding	37	47	47	49
RNH1	ENSG00000023191.12	protein_coding	37	43	52	39
HADHB	ENSG00000138029.9	protein_coding	37	42	39	42
PPP2R4	ENSG00000119383.15	protein_coding	37	28	41	34
ASNA1	ENSG00000198356.7	protein_coding	37	37	32	32
IP6K2	ENSG00000068745.10	protein_coding	37	45	39	40
ITPA	ENSG00000125877.8	protein_coding	37	33	40	36
GPAA1	ENSG00000197858.6	protein_coding	37	36	36	31
ANKLE2	ENSG00000176915.10	protein_coding	37	22	29	28
ARFIP2	ENSG00000132254.8	protein_coding	37	39	39	30
POLA2	ENSG00000014138.4	protein_coding	37	33	26	29
TRIP12	ENSG00000153827.9	protein_coding	37	33	32	37
NAMPT	ENSG00000105835.7	protein_coding	37	40	39	39
WDR70	ENSG00000082068.4	protein_coding	37	18	36	37
FLII	ENSG00000177731.11	protein_coding	37	20	34	32
RP11-111F16.2	ENSG00000229939.1	pseudogene	37	24	34	42
AIP	ENSG00000110711.5	protein_coding	37	31	49	34
PRPSAP1	ENSG00000161542.12	protein_coding	37	37	64	63
GPX3	ENSG00000211445.7	protein_coding	37	47	40	30
PCCB	ENSG00000114054.9	protein_coding	37	36	32	35
DLGAP5	ENSG00000126787.8	protein_coding	37	30	35	40
SAP30L	ENSG00000164576.7	protein_coding	37	41	41	33
C11orf24	ENSG00000171067.6	protein_coding	37	19	24	17
INTS3	ENSG00000143624.9	protein_coding	37	33	34	33
HMBS	ENSG00000256269.2	protein_coding	37	29	38	34
RPP25	ENSG00000178718.5	protein_coding	37	26	30	24
VAPB	ENSG00000124164.11	protein_coding	37	42	40	37
MPHOSPH6	ENSG00000135698.5	protein_coding	37	59	50	55
FUBP3	ENSG00000107164.15	protein_coding	37	41	35	38
FBXO22	ENSG00000167196.9	protein_coding	37	32	32	40
ATAD3B	ENSG00000160072.15	protein_coding	37	32	39	31
CNOT3	ENSG00000088038.13	protein_coding	37	36	31	24
PRPF40A	ENSG00000196504.11	protein_coding	37	37	34	41
SLC7A5	ENSG00000103257.4	protein_coding	36	36	40	31
UBE2A	ENSG00000077721.11	protein_coding	36	51	50	43
PPIG	ENSG00000138398.11	protein_coding	36	42	37	43
ALAS1	ENSG00000023330.10	protein_coding	36	28	30	32
HOXD13	ENSG00000128714.5	protein_coding	36	48	25	29
FAM120AOS	ENSG00000188938.11	protein_coding	36	28	31	22
DBNDD1	ENSG00000003249.9	protein_coding	36	29	26	21
NUCB1	ENSG00000104805.11	protein_coding	36	27	38	35
UBE2G2	ENSG00000184787.14	protein_coding	36	41	38	44
NCBP2	ENSG00000114503.6	protein_coding	36	42	37	40
GID8	ENSG00000101193.6	protein_coding	36	40	37	37
AGTRAP	ENSG00000177674.11	protein_coding	36	38	41	32
POLR2I	ENSG00000105258.4	protein_coding	36	30	29	28
MGEA5	ENSG00000198408.9	protein_coding	36	40	34	37
WIPI2	ENSG00000157954.10	protein_coding	36	42	46	38
CDK2	ENSG00000123374.6	protein_coding	36	34	41	40
KIF11	ENSG00000138160.4	protein_coding	36	34	38	38
TXNRD2	ENSG00000184470.15	protein_coding	36	30	38	29
GMPS	ENSG00000163655.11	protein_coding	36	30	26	35
SPTLC1	ENSG00000090054.9	protein_coding	36	49	47	40
HCFC1R1	ENSG00000103145.6	protein_coding	36	35	45	35
AC016739.2	ENSG00000218175.2	pseudogene	36	32	44	30
IQGAP1	ENSG00000140575.8	protein_coding	36	42	41	39
SUZ12	ENSG00000178691.6	protein_coding	36	46	46	47
LINC00116	ENSG00000175701.6	lincRNA	36	36	38	33
CRABP2	ENSG00000143320.4	protein_coding	36	31	37	37
FTSJ2	ENSG00000122687.13	protein_coding	36	35	38	36
SYF2	ENSG00000117614.5	protein_coding	36	36	39	37
USP48	ENSG00000090686.11	protein_coding	36	42	39	46
ATXN7L3B	ENSG00000253719.2	protein_coding	36	39	25	31
CBFB	ENSG00000067955.9	protein_coding	36	58	43	45
GTF3C1	ENSG00000077235.13	protein_coding	36	37	32	30
DPAGT1	ENSG00000172269.12	protein_coding	36	20	22	34
LARP7	ENSG00000174720.11	protein_coding	36	42	57	81
DNAJA3	ENSG00000103423.9	protein_coding	36	36	31	31
CTSH	ENSG00000103811.11	protein_coding	36	46	29	38
ELOVL1	ENSG00000066322.8	protein_coding	36	42	38	31
GEMIN2	ENSG00000092208.12	protein_coding	36	42	35	41
CEP57	ENSG00000166037.6	protein_coding	36	30	31	32
NME3	ENSG00000103024.3	protein_coding	36	50	37	44
NR2C2AP	ENSG00000184162.10	protein_coding	36	35	37	35
COMMD2	ENSG00000114744.4	protein_coding	36	43	41	19
ANLN	ENSG00000011426.6	protein_coding	35	33	35	35
HSPB1P1	ENSG00000236060.2	pseudogene	35	33	38	34
PNRC1	ENSG00000146278.10	protein_coding	35	43	28	31
POLR3E	ENSG00000058600.11	protein_coding	35	26	39	35
STX10	ENSG00000104915.10	protein_coding	35	30	35	28
TACO1	ENSG00000136463.7	protein_coding	35	33	34	33
FGD5-AS1	ENSG00000225733.1	antisense	35	36	48	43
IFI6	ENSG00000126709.10	protein_coding	35	37	39	35
AP1M1	ENSG00000072958.4	protein_coding	35	38	37	28
CARS2	ENSG00000134905.12	protein_coding	35	41	37	28
KDM3B	ENSG00000120733.9	protein_coding	35	31	28	27
DCTN4	ENSG00000132912.8	protein_coding	35	39	40	39
APBB1	ENSG00000166313.14	protein_coding	35	35	29	24
RPL5P34	ENSG00000234009.1	pseudogene	35	22	25	34
TMEM259	ENSG00000182087.8	protein_coding	35	37	44	31
WDR54	ENSG00000005448.12	protein_coding	35	32	27	30
KCMF1	ENSG00000176407.13	protein_coding	35	37	38	35
EIF2B2	ENSG00000119718.6	protein_coding	35	34	35	32
DDX41	ENSG00000183258.7	protein_coding	35	34	36	33
RNU6ATAC	ENSG00000221676.1	snRNA	35	19	0	0
RNY3P8	ENSG00000223298.1	misc_RNA	35	19	19	36
GPX1P1	ENSG00000197582.5	pseudogene	35	38	39	33
TOB1	ENSG00000141232.4	protein_coding	35	35	42	36
NDFIP1	ENSG00000131507.9	protein_coding	35	50	37	41
TERF2IP	ENSG00000166848.5	protein_coding	35	35	40	39
TMEM33	ENSG00000109133.8	protein_coding	35	39	29	29
SELRC1	ENSG00000162377.4	protein_coding	35	33	36	35
SPTAN1	ENSG00000197694.9	protein_coding	35	35	39	34
BPNT1	ENSG00000162813.13	protein_coding	35	38	31	35
RPS3AP25	ENSG00000232385.2	pseudogene	35	26	20	36
STT3B	ENSG00000163527.5	protein_coding	35	46	30	35
PELP1	ENSG00000141456.10	protein_coding	35	30	36	32
PPP2R5D	ENSG00000112640.10	protein_coding	35	28	26	25
ATP2C1	ENSG00000017260.15	protein_coding	35	22	16	23
ATP6V1A	ENSG00000114573.5	protein_coding	35	35	27	33
ZC3H14	ENSG00000100722.14	protein_coding	35	18	16	17
TMEM11	ENSG00000178307.5	protein_coding	35	28	41	28
TBPL1	ENSG00000028839.5	protein_coding	35	41	47	48
PTGES2	ENSG00000148334.10	protein_coding	35	37	55	34
INTS8	ENSG00000164941.9	protein_coding	35	41	34	40
PTK7	ENSG00000112655.11	protein_coding	35	39	23	21
MED1	ENSG00000125686.7	protein_coding	34	33	30	37
MIF4GD	ENSG00000125457.9	protein_coding	34	0	0	0
PAFAH1B2	ENSG00000168092.9	protein_coding	34	27	34	39
SEC62	ENSG00000008952.12	protein_coding	34	34	36	39
ELP6	ENSG00000163832.11	protein_coding	34	33	32	31
DIAPH1	ENSG00000131504.11	protein_coding	34	36	40	41
POLR1B	ENSG00000125630.11	protein_coding	34	27	18	27
TMEM99	ENSG00000167920.4	protein_coding	34	31	32	32
CDC42SE1	ENSG00000197622.8	protein_coding	34	25	28	27
GOLPH3	ENSG00000113384.9	protein_coding	34	34	20	23
COQ7	ENSG00000167186.6	protein_coding	34	19	35	14
TIPRL	ENSG00000143155.8	protein_coding	34	20	29	34
TRAF4	ENSG00000076604.10	protein_coding	34	21	41	30
GNPAT	ENSG00000116906.7	protein_coding	34	34	36	36
CYFIP1	ENSG00000068793.13	protein_coding	34	35	31	33
TMED5	ENSG00000117500.8	protein_coding	34	52	28	38
PDCL3	ENSG00000115539.9	protein_coding	34	26	33	35
PPME1	ENSG00000214517.4	protein_coding	34	32	35	18
CLSPN	ENSG00000092853.9	protein_coding	34	25	34	35
WDR5	ENSG00000196363.5	protein_coding	34	21	28	30
RANBP2	ENSG00000153201.11	protein_coding	34	38	31	36
TRMT10C	ENSG00000174173.6	protein_coding	34	43	38	42
DDX6	ENSG00000110367.7	protein_coding	34	42	26	27
[truncated: 7,596 more rows]
