# Supplementary material for: Ribozyme-enhanced single-stranded Ago2-processed interfering RNA triggers efficient gene silencing with fewer off-target effects
Source: Nat Commun. 2015 Oct 12;6:8430. doi: 10.1038/ncomms9430 (PMC4633630; doi:10.1038/ncomms9430)
Supplement: Supplementary Data 2 — Predicted off-target sites of down-regulated genes in the cells transfected with shGP, shGP-LC and saiGP-RZ. [file ncomms9430-s3.xlsx]

## Sheet: shGP
Seed sequence (2-7) of guide or passenger strand of shGP was used for target sites prediction in the 3' UTR of mRNA.
Gene Name	Gene ID	control (FPKM)	shGP (FPKM)	Fold change	Target sites number of passenger strand	Target sites number of guide strand
RPS18	ENST00000439602.2	3038.33	1772.4	0.58	0	0
RPS4X	ENST00000316084.6	2117.8	1166.73	0.55	0	0
YWHAE	ENST00000264335.8	1278.77	618.67	0.48	0	1
EIF5A	ENST00000336452.7	767.83	507.29	0.66	0	1
HMGN2	ENST00000361427.5	648.05	379.3	0.59	0	2
HNRNPD	ENST00000313899.7	560.8	279.09	0.5	0	1
EEF1D	ENST00000419152.2	521.15	149.53	0.29	0	0
MORF4L2	ENST00000360458.1	423.86	266.18	0.63	0	1
PLS3	ENST00000489283.1	383.15	225.02	0.59	0	0
EIF3L	ENST00000412331.2	295.56	163.75	0.55	0	0
C11orf58	ENST00000228136.4	293.14	173.1	0.59	0	0
SSR2	ENST00000295702.4	275.64	159.48	0.58	0	0
EIF2S1	ENST00000256383.4	270.66	47.05	0.17	0	0
PRDX3	ENST00000356951.3	268.24	73.82	0.28	0	2
MDH2	ENST00000461263.2	244.5	102.12	0.42	0	1
SF1	ENST00000377387.1	231.17	100.24	0.43	0	0
MRPL37	ENST00000360840.5	221.58	114.74	0.52	0	1
HDGF	ENST00000357325.5	213.98	141.32	0.66	0	1
MLF2	ENST00000435120.1	194.62	84.42	0.43	0	1
RBM17	ENST00000379888.4	181.95	104.03	0.57	0	1
TPGS2	ENST00000587129.1	178.96	103.24	0.58	0	0
CIRBP	ENST00000588030.1	177.98	90.34	0.51	0	0
ANXA5	ENST00000296511.5	174.44	71.23	0.41	0	1
APEX1	ENST00000555414.1	168.69	111.5	0.66	0	0
ARHGDIA	ENST00000269321.7	161.29	100.67	0.62	0	1
PCNP	ENST00000265260.3	155.73	98.47	0.63	0	0
GADD45GIP1	ENST00000316939.1	118.49	59.6	0.5	0	1
HMOX1	ENST00000412893.1	112.05	41.2	0.37	0	1
CMAS	ENST00000229329.2	111.78	42.37	0.38	0	0
ACTR3	ENST00000263238.2	111.45	64.41	0.58	0	4
SLC25A11	ENST00000225665.7	110.42	48.07	0.44	0	0
RHEB	ENST00000262187.5	106.41	56.47	0.53	0	2
CSRP2	ENST00000311083.5	105.63	67.08	0.64	0	1
ARL1	ENST00000261636.8	105.47	23.53	0.22	0	2
FXR1	ENST00000469882.1	104.91	60.7	0.58	0	4
CDC20	ENST00000310955.6	104.53	56.58	0.54	0	0
DCTD	ENST00000500813.2	101.91	62.84	0.62	0	0
CAP1	ENST00000372797.3	101.42	55.94	0.55	0	2
TFDP1	ENST00000538138.1	97.71	46.6	0.48	0	0
SUPT16H	ENST00000216297.2	95.84	41.8	0.44	0	1
NAA38	ENST00000249299.2	92.1	28.45	0.31	0	0
MYBL2	ENST00000396863.4	90.4	59.66	0.66	0	0
MRPL28	ENST00000199706.8	90.38	57.57	0.64	0	0
MPI	ENST00000569931.1	90.31	46.05	0.51	0	1
HDAC3	ENST00000305264.3	87.01	55.76	0.64	0	1
SERP1	ENST00000239944.2	86.13	50.25	0.58	0	1
DFFA	ENST00000377038.3	85.53	36.24	0.42	0	0
SNAP23	ENST00000561526.1	84.64	26.72	0.32	0	0
PUSL1	ENST00000379031.5	83.56	53.06	0.64	0	0
DGUOK	ENST00000264093.4	80.05	31.98	0.4	0	1
MAPRE1	ENST00000375571.5	79.55	43.1	0.54	0	1
UBE2T	ENST00000367274.4	77.16	41.08	0.53	0	1
YIF1A	ENST00000496746.1	75.51	42.03	0.56	0	0
NPTN	ENST00000345330.4	75.36	43.72	0.58	0	1
NOSIP	ENST00000601015.1	75.09	41.42	0.55	0	0
MT2A	ENST00000245185.5	74.51	42.28	0.57	0	0
MRPL54	ENST00000330133.4	73.27	44.65	0.61	0	0
RAD23A	ENST00000591499.1	72.47	47.48	0.66	0	0
FYN	ENST00000368682.3	72.16	44.32	0.61	0	0
VAT1	ENST00000355653.3	71.11	33.23	0.47	0	0
AKR1A1	ENST00000372070.3	70.22	46.65	0.66	0	0
PMPCB	ENST00000249269.4	70.15	44.75	0.64	0	0
YARS	ENST00000373477.4	68.05	35.76	0.53	0	0
BEX2	ENST00000372677.3	67.72	44.53	0.66	0	1
SFXN1	ENST00000507017.1	65.05	41.33	0.64	0	3
C20orf27	ENST00000399683.3	62.43	38.3	0.61	1	0
QKI	ENST00000361758.4	62.16	28.61	0.46	0	0
MSMO1	ENST00000261507.6	61.93	40.36	0.65	0	3
GOLGA7	ENST00000518270.1	61.88	38.96	0.63	0	0
VWA9	ENST00000573314.1	60.86	36.58	0.6	0	3
DAXX	ENST00000266000.6	59.23	36.9	0.62	0	0
HIRIP3	ENST00000279392.3	58.37	34.76	0.6	0	0
AGPAT1	ENST00000395496.1	57.81	37.55	0.65	0	2
GAL	ENST00000265643.3	56.77	32.85	0.58	0	1
TCEB3	ENST00000418390.2	56.75	37.56	0.66	0	1
C5orf15	ENST00000231512.3	55.68	27.71	0.5	0	2
KNSTRN	ENST00000416151.2	54.15	28.78	0.53	0	2
LINC00998	ENST00000397764.3	52.45	20.58	0.39	0	2
DPM2	ENST00000314392.8	52.08	33.94	0.65	0	0
FSTL1	ENST00000295633.3	51.7	34.04	0.66	0	0
CHCHD7	ENST00000521831.1	51.12	29.62	0.58	1	0
WDR45B	ENST00000392325.4	50.54	30.96	0.61	1	0
OSGEP	ENST00000555656.1	49.27	28.47	0.58	0	0
PDZD11	ENST00000239666.4	49.01	21.1	0.43	0	1
XPNPEP1	ENST00000369683.1	48.62	19.02	0.39	0	0
LRPPRC	ENST00000260665.7	48.16	30.98	0.64	0	1
CCZ1B	ENST00000316731.8	47.51	27.86	0.59	1	0
SH3GL1	ENST00000269886.3	47.32	24.16	0.51	1	1
ASF1B	ENST00000263382.3	47.11	27.1	0.58	0	1
ISCU	ENST00000535729.1	46.52	29.86	0.64	1	0
RAB6A	ENST00000310653.6	46.3	26.27	0.57	0	1
MRPL10	ENST00000351111.2	45.82	25.45	0.56	0	2
CDT1	ENST00000301019.4	45.75	26.01	0.57	0	1
STK24	ENST00000376554.4	45.06	21.38	0.47	1	1
IMP4	ENST00000259239.3	44.74	24.44	0.55	0	0
FLAD1	ENST00000368433.1	43.5	24.11	0.55	0	0
PGLS	ENST00000252603.2	43.08	28.5	0.66	0	0
ZNF259	ENST00000429220.1	41.52	22.27	0.54	0	0
MRPL35	ENST00000254644.8	41.46	25.28	0.61	0	0
GNPNAT1	ENST00000216410.3	40.22	23.28	0.58	0	0
SETD8	ENST00000402868.3	40.15	22.07	0.55	0	1
ATP6V0D1	ENST00000290949.3	39.92	26.2	0.66	0	1
MICALL1	ENST00000445494.1	39.6	20.35	0.51	0	2
RAB11B	ENST00000600719.1	39.58	23.51	0.59	0	0
SEPT11	ENST00000264893.6	39.5	24.53	0.62	0	3
FXN	ENST00000377270.3	39.44	18.02	0.46	0	1
TMEM183A	ENST00000367242.3	38.51	17.25	0.45	0	2
TMEM109	ENST00000227525.3	38.27	11.19	0.29	0	2
MCCC2	ENST00000512218.2	37.53	18.4	0.49	0	0
ANKLE2	ENST00000539605.1	37.45	22.77	0.61	0	1
WDR70	ENST00000265107.4	37.38	18.03	0.48	0	0
FLII	ENST00000581858.1	37.35	20.43	0.55	0	1
C11orf24	ENST00000304271.6	37.21	19.44	0.52	0	1
DPAGT1	ENST00000409993.2	36.22	20.76	0.57	0	0
ATP2C1	ENST00000505330.1	35.24	22.22	0.63	0	1
ZC3H14	ENST00000251038.5	35.17	18.35	0.52	0	0
COQ7	ENST00000321998.5	34.89	19.44	0.56	0	1
TIPRL	ENST00000367833.2	34.83	20.94	0.6	0	0
TRAF4	ENST00000262395.5	34.82	21.59	0.62	1	0
WDR5	ENST00000608937.1	34.71	21.9	0.63	0	2
RANBP9	ENST00000011619.3	34.07	19.82	0.58	0	0
MLEC	ENST00000228506.3	33.06	21.1	0.64	0	2
TTL	ENST00000233336.6	32.66	15.18	0.46	0	4
EIF4EBP2	ENST00000373218.4	32.65	18.06	0.55	2	2
LCMT1	ENST00000399069.3	32.41	18.88	0.58	0	0
TOMM34	ENST00000372813.3	31.87	15.76	0.49	0	1
CUL4A	ENST00000375441.3	31.83	18.1	0.57	0	1
PCGF2	ENST00000360797.2	31.29	15.88	0.51	0	0
DXO	ENST00000337523.5	31.28	15.59	0.5	0	0
TUBB6	ENST00000590693.1	31.12	17.86	0.57	0	2
COL2A1	ENST00000380518.3	30.92	19.5	0.63	1	2
GCLM	ENST00000370238.3	30.7	15.44	0.5	0	2
DUSP3	ENST00000226004.3	30.6	17.8	0.58	0	5
HEATR2	ENST00000297440.6	29.34	19.23	0.66	0	0
TOPBP1	ENST00000260810.5	28.78	13.39	0.47	0	4
ABT1	ENST00000274849.1	28.67	15.99	0.56	0	1
PPP1R11	ENST00000376773.1	28.57	15.66	0.55	0	1
WASF2	ENST00000430629.2	28.56	14.61	0.51	0	4
PAK1IP1	ENST00000379568.3	28.56	15.27	0.53	0	1
CHEK2	ENST00000434810.1	28.56	18.81	0.66	0	0
STX4	ENST00000457779.2	28.02	18.09	0.65	0	0
MDC1	ENST00000376406.3	27.54	12.62	0.46	0	0
GOSR1	ENST00000225724.5	26.98	15.11	0.56	1	1
GPN2	ENST00000374135.4	26.77	11.12	0.42	0	0
METTL2A	ENST00000311506.5	26.74	17.42	0.65	1	0
FBRSL1	ENST00000434748.2	26.57	17.65	0.66	1	0
EPS15	ENST00000371730.2	26.47	11.7	0.44	0	1
BCL2L13	ENST00000399782.1	26.25	14.2	0.54	0	0
NOL8	ENST00000442668.2	26.1	12.49	0.48	0	0
SLC7A1	ENST00000380752.5	25.64	16.7	0.65	0	3
DCAF15	ENST00000254337.6	25.38	15.12	0.6	0	0
ATG13	ENST00000434074.1	25.31	13.89	0.55	1	2
STX7	ENST00000367941.2	25.24	14.95	0.59	0	4
MINA	ENST00000333396.7	24.87	16.08	0.65	0	1
HIBCH	ENST00000399855.2	24.72	15.51	0.63	0	1
PIAS1	ENST00000249636.6	24.31	11.59	0.48	0	0
FTSJ1	ENST00000019019.2	24.21	15.71	0.65	0	1
HMGXB3	ENST00000503427.1	23.99	15.79	0.66	0	1
MOV10	ENST00000413052.2	23.6	13.77	0.58	0	1
CTU2	ENST00000453996.2	23.36	15.02	0.64	1	0
REEP4	ENST00000334530.5	22.59	14.09	0.62	0	3
SAMHD1	ENST00000262878.4	21.92	13.75	0.63	0	1
NCBP1	ENST00000375147.3	21.75	13.82	0.64	0	2
RNF185	ENST00000426256.2	21.59	12.19	0.56	0	1
RNF41	ENST00000345093.4	21.44	12.92	0.6	0	1
PCGF5	ENST00000543648.1	21.33	13.69	0.64	0	0
ZDHHC18	ENST00000374142.4	21.03	11.63	0.55	4	1
CHCHD4	ENST00000295767.5	20.86	10.14	0.49	0	1
PLAT	ENST00000270189.6	20.76	11.74	0.57	0	0
STYXL1	ENST00000248600.1	20.62	13.53	0.66	0	1
TINF2	ENST00000560019.1	20.37	10.33	0.51	0	0
IMPA1	ENST00000256108.5	20.22	12.19	0.6	0	1
S100PBP	ENST00000530710.1	20.08	11.42	0.57	0	1
FYTTD1	ENST00000428738.1	19.39	10.66	0.55	0	0
DEPDC1B	ENST00000265036.5	19.21	10.73	0.56	0	0
PAQR3	ENST00000512760.1	18.88	10.53	0.56	0	1
MLLT1	ENST00000252674.7	18.39	11.17	0.61	1	0
ACOX1	ENST00000293217.5	18.34	10.74	0.59	1	1
MED15	ENST00000445987.1	18.19	11.85	0.65	0	0
PTPRU	ENST00000345512.3	17.32	10.33	0.6	0	2

## Sheet: shGP-LC
Seed sequence (2-7) of guide or passenger strand of shGP was used for target sites prediction in the 3' UTR of mRNA.
Gene Name	Gene ID	control (FPKM)	shGP-LC (FPKM)	Fold change	Target sites number of passenger strand	Target sites number of guide strand
EEF1A1	ENST00000316292.9	4085.64	2531.9	0.62	0	3
YWHAE	ENST00000264335.8	1278.77	557.03	0.44	1	0
H2AFZ	ENST00000296417.5	866.14	374.01	0.43	0	1
FBL	ENST00000595545.1	656.85	435.44	0.66	0	1
OAZ1	ENST00000582888.4	564.51	340.01	0.6	0	2
HNRNPD	ENST00000313899.7	560.8	244.52	0.44	0	3
EEF1D	ENST00000419152.2	521.15	18.95	0.04	0	0
ATP5F1	ENST00000369722.3	462.38	277.11	0.6	0	1
UQCRB	ENST00000287022.5	394.25	248.54	0.63	1	6
MRPL51	ENST00000229238.3	320.44	104.79	0.33	0	1
YWHAQ	ENST00000381844.4	300.92	177.64	0.59	0	0
PSMB4	ENST00000290541.6	297.22	192.69	0.65	0	1
CDC123	ENST00000429258.2	294.95	167.12	0.57	0	0
C11orf58	ENST00000228136.4	293.14	163.06	0.56	0	0
PARP1	ENST00000366794.5	282.45	151.3	0.54	0	0
PSMB1	ENST00000262193.6	277.58	146.8	0.53	0	1
SSR2	ENST00000295702.4	275.64	146.51	0.53	0	0
TXNDC17	ENST00000250101.5	275.63	175.32	0.64	0	0
EIF2S1	ENST00000256383.4	270.66	40.16	0.15	2	1
PRDX3	ENST00000356951.3	268.24	112.24	0.42	0	1
SF1	ENST00000377387.1	231.17	106.6	0.46	0	1
UQCR10	ENST00000330029.6	214.76	118.22	0.55	1	1
SELM	ENST00000402395.1	207.31	110	0.53	0	0
TPGS2	ENST00000587129.1	178.96	105.64	0.59	0	0
CIRBP	ENST00000588030.1	177.98	84.68	0.48	0	1
ID2	ENST00000234091.4	176	116.22	0.66	0	2
SDHC	ENST00000367975.2	172.97	67.99	0.39	1	0
CTPS1	ENST00000372621.4	164.69	69.13	0.42	0	1
SEPHS2	ENST00000478753.2	163.11	103.54	0.63	0	1
PCNP	ENST00000265260.3	155.73	89.98	0.58	0	0
PRDX4	ENST00000379349.1	154.92	89.41	0.58	0	0
KHDRBS1	ENST00000327300.7	145.37	95.78	0.66	0	1
DNAJC7	ENST00000457167.4	144.89	88.04	0.61	1	0
VDAC3	ENST00000518563.1	141.27	82.19	0.58	0	2
EIF3H	ENST00000521861.1	134.36	84.75	0.63	2	2
INSIG1	ENST00000340368.4	133.19	58.24	0.44	0	4
RER1	ENST00000378518.1	131.22	63.46	0.48	0	0
GSTO1	ENST00000539281.1	124.92	72.8	0.58	0	0
SEPHS1	ENST00000327347.5	117.16	77.31	0.66	0	0
GOT2	ENST00000245206.5	113.37	74.9	0.66	0	1
SEPW1	ENST00000601048.1	112.57	62.1	0.55	0	0
HMOX1	ENST00000412893.1	112.05	45.62	0.41	1	0
CMAS	ENST00000229329.2	111.78	49.33	0.44	0	0
WBSCR22	ENST00000265758.2	109.99	49.49	0.45	0	0
SRI	ENST00000265729.2	107.06	65.19	0.61	0	2
ARL1	ENST00000261636.8	105.47	62.01	0.59	5	2
DCTD	ENST00000500813.2	101.91	49.2	0.48	0	2
UBA2	ENST00000607361.1	101.26	57.86	0.57	0	0
MCM5	ENST00000216122.4	99.63	64.98	0.65	1	1
SRPRB	ENST00000466490.2	97.44	19.71	0.2	2	4
WDR12	ENST00000261015.4	94.78	55.26	0.58	0	2
AC119673.1	ENST00000598338.1	93.05	53.32	0.57	2	1
DDA1	ENST00000593466.1	88.76	13.09	0.15	0	0
SERP1	ENST00000239944.2	86.13	50.12	0.58	0	2
PRPF31	ENST00000321030.4	85.5	48.4	0.57	0	0
ITGB1	ENST00000396033.2	78.05	42.71	0.55	0	3
ACTR1A	ENST00000369905.4	76.7	46.56	0.61	1	2
BZW1	ENST00000450637.1	76.52	42.27	0.55	0	1
YIF1A	ENST00000496746.1	75.51	41.28	0.55	0	0
PMPCB	ENST00000249269.4	70.15	43.16	0.62	1	1
TSN	ENST00000455432.1	69.83	29.19	0.42	0	3
MCMBP	ENST00000360003.3	68.48	40.27	0.59	0	3
AIFM1	ENST00000460436.2	67.4	38	0.56	0	0
MZT1	ENST00000377818.3	67.07	41	0.61	0	2
DAZAP2	ENST00000412716.3	67.05	39.76	0.59	2	2
ACOT7	ENST00000608083.1	64.28	30.64	0.48	0	1
QKI	ENST00000361758.4	62.16	21.35	0.34	1	3
MSMO1	ENST00000261507.6	61.93	31.7	0.51	0	1
BNIP3	ENST00000368636.4	59.42	32.64	0.55	1	1
GSR	ENST00000221130.5	58.59	36.14	0.62	2	2
HIRIP3	ENST00000279392.3	58.37	35.59	0.61	0	1
AGPAT1	ENST00000395496.1	57.81	24.74	0.43	0	1
DTYMK	ENST00000305784.2	57.43	37.97	0.66	0	1
HBS1L	ENST00000367837.5	57.35	30.02	0.52	1	2
NCAPG	ENST00000251496.2	57.22	37.97	0.66	2	0
SLU7	ENST00000297151.4	56.83	24.81	0.44	0	3
GAL	ENST00000265643.3	56.77	21.9	0.39	0	1
DDIT4	ENST00000307365.3	55.47	36.32	0.65	0	0
KNSTRN	ENST00000416151.2	54.15	33.01	0.61	1	2
WRB	ENST00000333781.5	54.03	24.32	0.45	0	1
REEP2	ENST00000378339.2	53.69	35	0.65	0	0
NCOA4	ENST00000438493.1	53.3	30.86	0.58	2	0
SMEK1	ENST00000554684.1	53.04	33.96	0.64	1	0
QDPR	ENST00000513615.1	51.5	31.57	0.61	0	0
MOCS2	ENST00000361377.4	49.98	26.66	0.53	1	2
OSGEP	ENST00000555656.1	49.27	29.92	0.61	2	1
SETD5	ENST00000431285.1	49.14	29.42	0.6	0	0
LRPPRC	ENST00000260665.7	48.16	31.3	0.65	0	3
ZFAND6	ENST00000261749.6	47.64	29.66	0.62	0	1
XPOT	ENST00000332707.5	46.26	27.22	0.59	0	1
NPLOC4	ENST00000331134.6	45.66	26.37	0.58	1	4
AURKA	ENST00000395909.4	45.47	22.71	0.5	0	2
IMP4	ENST00000259239.3	44.74	25.42	0.57	0	0
SEC63	ENST00000369002.4	44.41	20.6	0.46	0	1
THYN1	ENST00000392595.2	44.3	26.14	0.59	0	0
MKKS	ENST00000347364.3	44.06	23.05	0.52	1	6
DYNC1LI1	ENST00000273130.4	43.9	28.77	0.66	0	0
FLAD1	ENST00000368433.1	43.5	26.75	0.61	1	0
AMFR	ENST00000290649.5	43.02	26.14	0.61	0	3
CENPH	ENST00000283006.2	42.81	27.58	0.64	0	0
NUP37	ENST00000552283.1	41.61	23.09	0.55	0	0
ZNF259	ENST00000429220.1	41.52	19.49	0.47	1	2
MRPS30	ENST00000507110.1	41.49	27.48	0.66	0	0
ARL6IP5	ENST00000273258.3	40.59	23.49	0.58	1	2
GNPNAT1	ENST00000216410.3	40.22	23.76	0.59	0	1
RNF11	ENST00000242719.3	40.21	21.85	0.54	2	4
NSMCE1	ENST00000361439.4	40.19	24.02	0.6	0	0
SETD8	ENST00000402868.3	40.15	22.43	0.56	0	3
IFT57	ENST00000264538.3	39.81	19.78	0.5	1	2
MICALL1	ENST00000445494.1	39.6	18.61	0.47	0	1
FXN	ENST00000377270.3	39.44	23.61	0.6	0	1
ZNRD1	ENST00000332435.5	38.89	20.55	0.53	0	0
TMEM183A	ENST00000367242.3	38.51	25.36	0.66	0	0
RAB21	ENST00000261263.3	37.61	13.68	0.36	0	2
DPAGT1	ENST00000409993.2	36.22	22.13	0.61	0	0
ATP2C1	ENST00000505330.1	35.24	16.74	0.47	1	2
ZC3H14	ENST00000251038.5	35.17	16.04	0.46	0	2
PTK7	ENST00000230419.4	35	23.08	0.66	0	0
POLR1B	ENST00000263331.5	34.94	19	0.54	0	1
GOLPH3	ENST00000265070.6	34.9	20.61	0.59	1	1
RANBP9	ENST00000011619.3	34.07	17.12	0.5	0	0
PHF6	ENST00000370803.3	33.84	15.45	0.46	1	3
STARD3NL	ENST00000009041.7	32.78	18.71	0.57	0	2
FCF1	ENST00000554590.1	32.68	18.44	0.56	1	2
LCMT1	ENST00000399069.3	32.41	20.95	0.65	0	0
SNX12	ENST00000374274.3	32.31	20.39	0.63	1	2
FAM208A	ENST00000431842.2	32.21	16.94	0.53	0	2
PEX2	ENST00000357039.4	32.16	16.81	0.52	3	0
SMIM15	ENST00000339020.3	31.98	15.58	0.49	1	1
TAF11	ENST00000361288.4	31.68	21.02	0.66	0	2
EGLN1	ENST00000366641.3	31.66	10	0.32	0	1
RAI14	ENST00000265109.3	31.12	19.24	0.62	1	1
CCND2	ENST00000261254.3	31.04	15.46	0.5	0	4
PIR	ENST00000380420.5	30.85	18.9	0.61	0	0
GCLM	ENST00000370238.3	30.7	12.98	0.42	2	0
PPIL4	ENST00000253329.2	30.53	18.95	0.62	1	2
KHDRBS3	ENST00000355849.5	30.49	19.15	0.63	0	0
UTP3	ENST00000254803.2	30.29	19.28	0.64	0	3
WDR11	ENST00000263461.6	30.24	18.68	0.62	0	2
CISD2	ENST00000273986.4	29.9	16.01	0.54	0	1
FERMT2	ENST00000395631.2	29.85	13.56	0.45	1	2
LUC7L	ENST00000426094.1	29.81	18.95	0.64	1	1
RNF2	ENST00000367510.3	29.8	19.17	0.64	2	1
ACBD3	ENST00000366812.5	29.56	16.86	0.57	0	3
CHEK2	ENST00000434810.1	28.56	13.18	0.46	0	0
SNCA	ENST00000394989.2	27.86	11.44	0.41	1	2
GOSR1	ENST00000225724.5	26.98	17.13	0.64	0	2
TSC22D1	ENST00000458659.2	26.97	15.94	0.59	1	2
GPN2	ENST00000374135.4	26.77	12.88	0.48	0	1
COQ3	ENST00000254759.3	26.48	16.06	0.61	0	0
EXOC5	ENST00000413566.2	26.4	12.69	0.48	1	5
MCUR1	ENST00000379170.4	25.67	16.91	0.66	2	1
UROS	ENST00000368797.4	25.54	15.04	0.59	0	0
FH	ENST00000366560.3	24.57	14.75	0.6	0	0
ECT2	ENST00000232458.5	24.54	15.22	0.62	0	2
TOX4	ENST00000416256.1	24.51	11.11	0.45	0	0
C1orf131	ENST00000366649.2	24.17	14.39	0.6	0	1
NUF2	ENST00000534289.1	23.79	14.13	0.59	0	0
KDM4A	ENST00000372396.3	22.97	15.12	0.66	0	2
MECR	ENST00000373791.3	22.69	12.33	0.54	0	0
FAM98B	ENST00000397609.2	22.22	14.21	0.64	0	3
KPNA3	ENST00000261667.3	22.18	14.39	0.65	0	2
SAMHD1	ENST00000262878.4	21.92	14.5	0.66	1	0
ERLIN2	ENST00000397228.2	21.79	13.42	0.62	0	2
E2F5	ENST00000418930.2	21.64	10.37	0.48	0	2
KDM5A	ENST00000399788.2	21.6	13.71	0.63	0	8
DNAJC17	ENST00000220496.4	21.57	13.18	0.61	0	0
OCRL	ENST00000371113.4	21.34	12.03	0.56	0	1
KDSR	ENST00000406396.3	21.02	10.51	0.5	2	1
PLAT	ENST00000270189.6	20.76	11.11	0.54	1	1
UTP15	ENST00000513824.1	20.75	11.86	0.57	1	1
KCTD10	ENST00000228495.6	20.57	10.09	0.49	2	1
TINF2	ENST00000560019.1	20.37	13.22	0.65	0	1
FUCA1	ENST00000374479.3	20.19	13.08	0.65	0	0
CCNG2	ENST00000316355.5	20.18	12.13	0.6	1	4
CCNJ	ENST00000403870.3	19.1	12.6	0.66	0	1
CYFIP2	ENST00000523969.1	18.64	12.23	0.66	1	4
ACOX1	ENST00000293217.5	18.34	10.75	0.59	1	1
RNF121	ENST00000361756.3	17.99	11.77	0.65	0	0
MKS1	ENST00000393119.2	17.71	10.4	0.59	0	0
SUDS3	ENST00000543473.1	17.59	10.09	0.57	2	4
FBXL5	ENST00000341285.3	17.37	10.56	0.61	0	0
DYNC2LI1	ENST00000260605.8	17.29	11.39	0.66	0	0
MALSU1	ENST00000466681.1	17.04	10.78	0.63	1	2
CACUL1	ENST00000369151.3	16.9	10.1	0.6	1	6
CEP44	ENST00000503780.1	16.84	10.42	0.62	0	2
MRS2	ENST00000274747.7	16.5	10.11	0.61	1	2
SSFA2	ENST00000431877.2	15.64	10.38	0.66	1	0

## Sheet: saiGP-RZ
Seed sequence (2-7) of guide or passenger strand of shGP was used for target sites prediction in the 3' UTR of mRNA.
Gene Name	Gene ID	control (FPKM)	saiGP-RZ (FPKM)	Fold change	Target sites number of guide strand
H2AFZ	ENST00000296417.5	866.14	504.26	0.58	1
OAZ1	ENST00000582888.4	564.51	332.6	0.59	2
EEF1D	ENST00000419152.2	521.15	188.43	0.36	0
YWHAQ	ENST00000381844.4	300.92	199.47	0.66	0
CDC123	ENST00000429258.2	294.95	129.69	0.44	0
C11orf58	ENST00000228136.4	293.14	191.63	0.65	0
GLUL	ENST00000331872.6	260.85	171.31	0.66	1
MDH2	ENST00000461263.2	244.5	111.97	0.46	0
SF1	ENST00000377387.1	231.17	95.18	0.41	1
MLF2	ENST00000435120.1	194.62	117.97	0.61	0
RBM17	ENST00000379888.4	181.95	110.32	0.61	1
CTPS1	ENST00000372621.4	164.69	73.03	0.44	1
PCNP	ENST00000265260.3	155.73	96.17	0.62	0
VDAC3	ENST00000518563.1	141.27	81.35	0.58	2
SNRPF	ENST00000266735.5	135.21	89.07	0.66	0
SLC25A11	ENST00000225665.7	110.42	60.82	0.55	0
TIMM17B	ENST00000465150.2	107.62	68.4	0.64	0
DCTD	ENST00000500813.2	101.91	53.41	0.52	2
MCM5	ENST00000216122.4	99.63	62.75	0.63	1
CMSS1	ENST00000421999.2	99.03	65.85	0.66	0
NAA38	ENST00000249299.2	92.1	30.2	0.33	0
ANAPC5	ENST00000539079.1	90.12	52.96	0.59	0
PLK1	ENST00000300093.4	89.27	53.52	0.6	0
SERP1	ENST00000239944.2	86.13	49.59	0.58	2
PRPF31	ENST00000321030.4	85.5	50.69	0.59	0
SNAP23	ENST00000561526.1	84.64	34.61	0.41	0
ACTR1A	ENST00000369905.4	76.7	49.52	0.65	2
PDCD6IP	ENST00000307296.3	72.69	30.91	0.43	1
FYN	ENST00000368682.3	72.16	47.39	0.66	1
EIF2B1	ENST00000424014.2	70.17	32.77	0.47	0
TSN	ENST00000455432.1	69.83	41.1	0.59	3
AIFM1	ENST00000460436.2	67.4	38.25	0.57	0
DAZAP2	ENST00000412716.3	67.05	40.39	0.6	2
ACOT7	ENST00000608083.1	64.28	38.21	0.59	1
QKI	ENST00000361758.4	62.16	27.8	0.45	3
GOLGA7	ENST00000518270.1	61.88	37.47	0.61	0
SDCCAG3	ENST00000357365.3	59.12	37.81	0.64	0
HIRIP3	ENST00000279392.3	58.37	33.12	0.57	1
AGPAT1	ENST00000395496.1	57.81	25.49	0.44	1
DTYMK	ENST00000305784.2	57.43	36.74	0.64	1
SLU7	ENST00000297151.4	56.83	24.75	0.44	3
SLTM	ENST00000380516.2	54.17	35.3	0.65	1
SMEK1	ENST00000554684.1	53.04	30.79	0.58	0
COMMD9	ENST00000263401.5	52.68	33.88	0.64	0
FSTL1	ENST00000295633.3	51.7	33.42	0.65	0
CHCHD7	ENST00000521831.1	51.12	32.5	0.64	0
GMPPA	ENST00000313597.5	50.52	25.03	0.5	0
OSGEP	ENST00000555656.1	49.27	29.47	0.6	1
SETD5	ENST00000431285.1	49.14	24.42	0.5	0
XPNPEP1	ENST00000369683.1	48.62	31.72	0.65	0
CDT1	ENST00000301019.4	45.75	22.96	0.5	0
NPLOC4	ENST00000331134.6	45.66	26.82	0.59	4
IMP4	ENST00000259239.3	44.74	22.07	0.49	0
BAD	ENST00000394532.3	44.35	29.18	0.66	0
FLAD1	ENST00000368433.1	43.5	27.5	0.63	0
AMFR	ENST00000290649.5	43.02	26.71	0.62	3
CDCA3	ENST00000422785.3	42.46	26.92	0.63	1
ZNF259	ENST00000429220.1	41.52	20.75	0.5	2
RNF11	ENST00000242719.3	40.21	16.58	0.41	4
SETD8	ENST00000402868.3	40.15	25.94	0.65	3
MICALL1	ENST00000445494.1	39.6	16.98	0.43	1
FXN	ENST00000377270.3	39.44	21.93	0.56	1
TMEM183A	ENST00000367242.3	38.51	25.32	0.66	0
C11orf24	ENST00000304271.6	37.21	17.8	0.48	0
RPP25	ENST00000322177.5	37.07	24.52	0.66	1
FAM120AOS	ENST00000423591.1	36.88	22.44	0.61	1
DBNDD1	ENST00000304733.3	36.87	21.84	0.59	0
COMMD2	ENST00000473414.1	36.01	19.69	0.55	1
ZC3H14	ENST00000251038.5	35.17	17.57	0.5	2
PTK7	ENST00000230419.4	35	21.84	0.62	0
COQ7	ENST00000321998.5	34.89	14.37	0.41	1
PPME1	ENST00000328257.8	34.73	18.82	0.54	0
RANBP9	ENST00000011619.3	34.07	21.16	0.62	0
CIZ1	ENST00000372954.1	33.37	17.76	0.53	0
PEX2	ENST00000357039.4	32.16	20.16	0.63	0
SMIM15	ENST00000339020.3	31.98	18.34	0.57	1
PRKD3	ENST00000379066.1	31.48	20.38	0.65	0
PCGF2	ENST00000360797.2	31.29	18.37	0.59	0
DXO	ENST00000337523.5	31.28	15.98	0.51	0
GCLM	ENST00000370238.3	30.7	13.91	0.45	0
CDK5RAP1	ENST00000427097.1	30.54	15.79	0.52	0
KHDRBS3	ENST00000355849.5	30.49	16.02	0.53	0
FERMT2	ENST00000395631.2	29.85	15.02	0.5	2
PLEKHO1	ENST00000369126.1	27.74	17.84	0.64	0
GPN2	ENST00000374135.4	26.77	10.49	0.39	1
FBRSL1	ENST00000434748.2	26.57	16.58	0.62	0
DCAF15	ENST00000254337.6	25.38	13.94	0.55	0
TOX4	ENST00000416256.1	24.51	13.17	0.54	0
ATF1	ENST00000552510.1	24.46	13.59	0.56	0
PAXBP1	ENST00000331923.4	24.33	14.87	0.61	1
E2F5	ENST00000418930.2	21.64	11.18	0.52	2
PCGF5	ENST00000543648.1	21.33	10.29	0.48	0
KDSR	ENST00000406396.3	21.02	12.41	0.59	1
PLAT	ENST00000270189.6	20.76	10.22	0.49	1
KCTD10	ENST00000228495.6	20.57	12.73	0.62	1
PKIG	ENST00000372894.3	20.34	10	0.49	0
OCEL1	ENST00000215061.4	20.07	11.07	0.55	0
TSPAN4	ENST00000397397.2	19.36	12.05	0.62	0
ACOX1	ENST00000293217.5	18.34	11.11	0.61	1
SSFA2	ENST00000431877.2	15.64	10.2	0.65	0
