# Supplementary material for: Ribozyme-enhanced single-stranded Ago2-processed interfering RNA triggers efficient gene silencing with fewer off-target effects
Source: Nat Commun. 2015 Oct 12;6:8430. doi: 10.1038/ncomms9430 (PMC4633630; doi:10.1038/ncomms9430)
Supplement: Supplementary Data 3 — siRNA sequences detected by small RNA-seq in the cells transfected with shRNA, shRNA-LC and saiRNA-RZ targeting EGFP or LaminC. [file ncomms9430-s4.xlsx]

## Sheet: Sequence pattern of siGP 
siRNA-AS means the guide strand. siRNA-S means the passenger strand.
shGP					shGP-LC					saiGP-RZ
siRNA-strand	Position of the first nucleotide relative to 5' end of siRNA designed complementary to target sequence	Sequence	Counts		siRNA-strand	Position of the first nucleotide relative to 5' end of siRNA designed complementary to target sequence	Sequence	Counts		siRNA-strand	Position of the first nucleotide relative to 5' end of siRNA designed complementary to target sequence	Sequence	Counts
shGP-S	-5	GATCCCGGCAAGCTGACCCTGAAGT	2		shGP-LC-S	-6	GGATCCGCAAGCTGACCCTGAAGTTC	1		saiGP-RZ	-2	CCAACTTCAGGGTCAGCTTGCCGTCAAGCTGACC	13
shGP-S	-4	ATCCCGGCAAGCTGACCCTGAAGTT	34		shGP-LC-S	-4	ATCCGCAAGCTGACCCTGAAGTTCTGACT	1		saiGP-RZ	-2	CCAACTTCAGGGTCAGCTTGCCGTCAAGC	2
shGP-S	-4	ATCCCGGCAAGCTGACCCTGAAGT	160		shGP-LC-S	-4	ATCCGCAAGCTGACCCTGAAGTTCT	12		saiGP-RZ	-2	CCAACTTCAGGGTCAGCTTGCCGTC	5
shGP-S	-4	ATCCCGGCAAGCTGACCCTGAAG	11		shGP-LC-S	-4	ATCCGCAAGCTGACCCTGAAGTTC	2		saiGP-RZ	-2	CCAACTTCAGGGTCAGCTTGCCGT	2
shGP-S	-3	TCCCGGCAAGCTGACCCTGAAGTT	42		shGP-LC-S	-4	ATCCGCAAGCTGACCCTGAAGTT	58		saiGP-RZ	-2	CCAACTTCAGGGTCAGCTTGCC	1
shGP-S	-3	TCCCGGCAAGCTGACCCTGAAGT	54		shGP-LC-S	-4	ATCCGCAAGCTGACCCTGAAGT	2		saiGP-RZ	-2	CCAACTTCAGGGTCAGCTTGC	2
shGP-S	-3	TCCCGGCAAGCTGACCCTGAAG	7		shGP-LC-S	-4	ATCCGCAAGCTGACCCTGAA	2		saiGP-RZ	-1	CAACTTCAGGGTCAGCTTGCCGTCAAGCTGACCCTGA	1
shGP-S	-3	TCCCGGCAAGCTGACCCTGAA	6		shGP-LC-S	-3	TCCGCAAGCTGACCCTGAAGTTCTGACT	3		saiGP-RZ	-1	CAACTTCAGGGTCAGCTTGCCGTCAAGCTGACCC	1
shGP-S	-3	TCCCGGCAAGCTGACCCTGA	6		shGP-LC-S	-3	TCCGCAAGCTGACCCTGAAGTTCT	16		saiGP-RZ	-1	CAACTTCAGGGTCAGCTTGCCGTCAAGCTGACC	1
shGP-S	-2	CCCGGCAAGCTGACCCTGAAGTTCTCGAG	1		shGP-LC-S	-3	TCCGCAAGCTGACCCTGAAGTTC	7		saiGP-RZ	-1	CAACTTCAGGGTCAGCTTGCCGTCAAGCTGAC	47
shGP-S	-2	CCCGGCAAGCTGACCCTGAAGTTCTCGA	48		shGP-LC-S	-3	TCCGCAAGCTGACCCTGAAGTT	23		saiGP-RZ	-1	CAACTTCAGGGTCAGCTTGCCGTCAAGCTGA	5
shGP-S	-2	CCCGGCAAGCTGACCCTGAAGTTCTCG	21		shGP-LC-S	-3	TCCGCAAGCTGACCCTGAAGT	1		saiGP-RZ	-1	CAACTTCAGGGTCAGCTTGCCGTCAAGCT	4
shGP-S	-2	CCCGGCAAGCTGACCCTGAAGTTCTC	43		shGP-LC-S	-2	CCGCAAGCTGACCCTGAAGTTCTGACTC	11		saiGP-RZ	-1	CAACTTCAGGGTCAGCTTGCCGTCAAGC	54
shGP-S	-2	CCCGGCAAGCTGACCCTGAAGTTCT	58		shGP-LC-S	-2	CCGCAAGCTGACCCTGAAGTTCTGACT	44		saiGP-RZ	-1	CAACTTCAGGGTCAGCTTGCCGTCAAG	2
shGP-S	-2	CCCGGCAAGCTGACCCTGAAGTTC	167		shGP-LC-S	-2	CCGCAAGCTGACCCTGAAGTTCTGAC	78		saiGP-RZ	-1	CAACTTCAGGGTCAGCTTGCCGTCAA	5
shGP-S	-2	CCCGGCAAGCTGACCCTGAAGTT	55779		shGP-LC-S	-2	CCGCAAGCTGACCCTGAAGTTCTGA	6		saiGP-RZ	-1	CAACTTCAGGGTCAGCTTGCCGTCA	63
shGP-S	-2	CCCGGCAAGCTGACCCTGAAGT	105895		shGP-LC-S	-2	CCGCAAGCTGACCCTGAAGTTCTG	16		saiGP-RZ	-1	CAACTTCAGGGTCAGCTTGCCGTC	184
shGP-S	-2	CCCGGCAAGCTGACCCTGAAG	5451		shGP-LC-S	-2	CCGCAAGCTGACCCTGAAGTTCT	8324		saiGP-RZ	-1	CAACTTCAGGGTCAGCTTGCCGT	14
shGP-S	-2	CCCGGCAAGCTGACCCTGAA	511		shGP-LC-S	-2	CCGCAAGCTGACCCTGAAGTTC	3798		saiGP-RZ	-1	CAACTTCAGGGTCAGCTTGCC	5
shGP-S	-2	CCCGGCAAGCTGACCCTGA	274		shGP-LC-S	-2	CCGCAAGCTGACCCTGAAGTT	1900		saiGP-RZ	-1	CAACTTCAGGGTCAGCTTGC	3
shGP-S	-1	CCGGCAAGCTGACCCTGAAGTTCTCGA	11		shGP-LC-S	-2	CCGCAAGCTGACCCTGAAGT	505		saiGP-RZ	0	AACTTCAGGGTCAGCTTGCCGTCAAGCTGACCC	1
shGP-S	-1	CCGGCAAGCTGACCCTGAAGTTCTCG	7		shGP-LC-S	-2	CCGCAAGCTGACCCTGAAG	88		saiGP-RZ	0	AACTTCAGGGTCAGCTTGCCGTCAAGCTGACC	1
shGP-S	-1	CCGGCAAGCTGACCCTGAAGTTCTC	4		shGP-LC-S	-1	CGCAAGCTGACCCTGAAGTTCTGACTC	14		saiGP-RZ	0	AACTTCAGGGTCAGCTTGCCGTCAAGCTGAC	6
shGP-S	-1	CCGGCAAGCTGACCCTGAAGTTCT	7		shGP-LC-S	-1	CGCAAGCTGACCCTGAAGTTCTGACT	34		saiGP-RZ	0	AACTTCAGGGTCAGCTTGCCGTCAAGCTGA	508
shGP-S	-1	CCGGCAAGCTGACCCTGAAGTTC	43		shGP-LC-S	-1	CGCAAGCTGACCCTGAAGTTCTGAC	87		saiGP-RZ	0	AACTTCAGGGTCAGCTTGCCGTCAAGCTG	41
shGP-S	-1	CCGGCAAGCTGACCCTGAAGTT	9779		shGP-LC-S	-1	CGCAAGCTGACCCTGAAGTTCTGA	24		saiGP-RZ	0	AACTTCAGGGTCAGCTTGCCGTCAAGCT	1003
shGP-S	-1	CCGGCAAGCTGACCCTGAAGT	7869		shGP-LC-S	-1	CGCAAGCTGACCCTGAAGTTCTG	15		saiGP-RZ	0	AACTTCAGGGTCAGCTTGCCGTCAAGC	10753
shGP-S	-1	CCGGCAAGCTGACCCTGAAG	475		shGP-LC-S	-1	CGCAAGCTGACCCTGAAGTTCT	16361		saiGP-RZ	0	AACTTCAGGGTCAGCTTGCCGTCAAG	710
shGP-S	-1	CCGGCAAGCTGACCCTGAA	104		shGP-LC-S	-1	CGCAAGCTGACCCTGAAGTTC	4857		saiGP-RZ	0	AACTTCAGGGTCAGCTTGCCGTCAA	1010
shGP-S	0	CGGCAAGCTGACCCTGAAGTTCTCGAG	8		shGP-LC-S	-1	CGCAAGCTGACCCTGAAGTT	1309		saiGP-RZ	0	AACTTCAGGGTCAGCTTGCCGTCA	6443
shGP-S	0	CGGCAAGCTGACCCTGAAGTTCTCGA	39		shGP-LC-S	-1	CGCAAGCTGACCCTGAAGT	218		saiGP-RZ	0	AACTTCAGGGTCAGCTTGCCGTC	4418
shGP-S	0	CGGCAAGCTGACCCTGAAGTTCTCG	28		shGP-LC-S	0	GCAAGCTGACCCTGAAGTTCTGACTCGAAG	11		saiGP-RZ	0	AACTTCAGGGTCAGCTTGCCGT	220
shGP-S	0	CGGCAAGCTGACCCTGAAGTTCTC	29		shGP-LC-S	0	GCAAGCTGACCCTGAAGTTCTGACTCGAA	3		saiGP-RZ	0	AACTTCAGGGTCAGCTTGCCG	55
shGP-S	0	CGGCAAGCTGACCCTGAAGTTCT	83		shGP-LC-S	0	GCAAGCTGACCCTGAAGTTCTGACTCG	6		saiGP-RZ	0	AACTTCAGGGTCAGCTTGCC	116
shGP-S	0	CGGCAAGCTGACCCTGAAGTTC	414		shGP-LC-S	0	GCAAGCTGACCCTGAAGTTCTGACTC	112		saiGP-RZ	0	AACTTCAGGGTCAGCTTGC	73
shGP-S	0	CGGCAAGCTGACCCTGAAGTT	6737		shGP-LC-S	0	GCAAGCTGACCCTGAAGTTCTGACT	472		saiGP-RZ	1	ACTTCAGGGTCAGCTTGCCGTCAAGCT	4
shGP-S	0	CGGCAAGCTGACCCTGAAGT	2890		shGP-LC-S	0	GCAAGCTGACCCTGAAGTTCTGAC	1019		saiGP-RZ	1	ACTTCAGGGTCAGCTTGCCGTCAAGC	50
shGP-S	0	CGGCAAGCTGACCCTGAAG	177		shGP-LC-S	0	GCAAGCTGACCCTGAAGTTCTGA	130		saiGP-RZ	1	ACTTCAGGGTCAGCTTGCCGTCAAG	2
shGP-S	1	GGCAAGCTGACCCTGAAGTTCTCGAG	14		shGP-LC-S	0	GCAAGCTGACCCTGAAGTTCTG	121		saiGP-RZ	1	ACTTCAGGGTCAGCTTGCCGTCAA	2
shGP-S	1	GGCAAGCTGACCCTGAAGTTCTCGA	274		shGP-LC-S	0	GCAAGCTGACCCTGAAGTTCT	57699		saiGP-RZ	1	ACTTCAGGGTCAGCTTGCCGTCA	6
shGP-S	1	GGCAAGCTGACCCTGAAGTTCTCG	86		shGP-LC-S	0	GCAAGCTGACCCTGAAGTTC	23421		saiGP-RZ	1	ACTTCAGGGTCAGCTTGCCGTC	4
shGP-S	1	GGCAAGCTGACCCTGAAGTTCTC	289		shGP-LC-S	0	GCAAGCTGACCCTGAAGTT	7557		saiGP-RZ	1	ACTTCAGGGTCAGCTTGCC	4
shGP-S	1	GGCAAGCTGACCCTGAAGTTCT	236		shGP-LC-S	1	CAAGCTGACCCTGAAGTTCTGACTCG	3		saiGP-RZ	2	CTTCAGGGTCAGCTTGCCGTCAAGCTGACCC	1
shGP-S	1	GGCAAGCTGACCCTGAAGTTC	1031		shGP-LC-S	1	CAAGCTGACCCTGAAGTTCTGACTC	9		saiGP-RZ	2	CTTCAGGGTCAGCTTGCCGTCAAGCTGACC	1
shGP-S	1	GGCAAGCTGACCCTGAAGTT	9572		shGP-LC-S	1	CAAGCTGACCCTGAAGTTCTGACT	56		saiGP-RZ	2	CTTCAGGGTCAGCTTGCCGTCAAGCT	3
shGP-S	1	GGCAAGCTGACCCTGAAGT	6534		shGP-LC-S	1	CAAGCTGACCCTGAAGTTCTGAC	87		saiGP-RZ	2	CTTCAGGGTCAGCTTGCCGTCAAGC	13
shGP-S	2	GCAAGCTGACCCTGAAGTTCTCGA	11		shGP-LC-S	1	CAAGCTGACCCTGAAGTTCTGA	1		saiGP-RZ	2	CTTCAGGGTCAGCTTGCCGTC	1
shGP-S	2	GCAAGCTGACCCTGAAGTTCTCG	4		shGP-LC-S	1	CAAGCTGACCCTGAAGTTCT	124		saiGP-RZ	3	TTCAGGGTCAGCTTGCCGTCAAGCT	1
shGP-S	2	GCAAGCTGACCCTGAAGTTCTC	12		shGP-LC-S	1	CAAGCTGACCCTGAAGTTC	21		saiGP-RZ	3	TTCAGGGTCAGCTTGCCGTCAAGC	17
shGP-S	2	GCAAGCTGACCCTGAAGTTCT	19		shGP-LC-S	2	AAGCTGACCCTGAAGTTCTGACTCGAAG	9		saiGP-RZ	3	TTCAGGGTCAGCTTGCCGTC	1
shGP-S	2	GCAAGCTGACCCTGAAGTTC	23		shGP-LC-S	2	AAGCTGACCCTGAAGTTCTGACTCGAA	5		saiGP-RZ	5	CAGGGTCAGCTTGCCGTCAAGCTGA	2
shGP-S	2	GCAAGCTGACCCTGAAGTT	25		shGP-LC-S	2	AAGCTGACCCTGAAGTTCTGACTCGA	28		saiGP-RZ	11	CAGCTTGCCGTCAAGCTGACCCTGAAGTC	1
shGP-S	3	CAAGCTGACCCTGAAGTTCTCGAG	8		shGP-LC-S	2	AAGCTGACCCTGAAGTTCTGACTCG	98		saiGP-RZ	12	AGCTTGCCGTCAAGCTGACCCTGAAGTCAT	2
shGP-S	3	CAAGCTGACCCTGAAGTTCTCGA	22		shGP-LC-S	2	AAGCTGACCCTGAAGTTCTGACTC	92		saiGP-RZ	13	GCTTGCCGTCAAGCTGACCCTGA	2
shGP-S	3	CAAGCTGACCCTGAAGTTCTCG	131		shGP-LC-S	2	AAGCTGACCCTGAAGTTCTGACT	418		saiGP-RZ	13	GCTTGCCGTCAAGCTGACCCT	2
shGP-S	3	CAAGCTGACCCTGAAGTTCTC	41		shGP-LC-S	2	AAGCTGACCCTGAAGTTCTGAC	371		saiGP-RZ	14	CTTGCCGTCAAGCTGACCCTGA	3
shGP-S	3	CAAGCTGACCCTGAAGTTCT	133		shGP-LC-S	2	AAGCTGACCCTGAAGTTCTGA	70		saiGP-RZ	15	TTGCCGTCAAGCTGACCCTGAAGTCA	2
shGP-S	3	CAAGCTGACCCTGAAGTTC	106		shGP-LC-S	2	AAGCTGACCCTGAAGTTCTG	17		saiGP-RZ	15	TTGCCGTCAAGCTGACCCTGAAGT	4
shGP-S	4	AAGCTGACCCTGAAGTTCTCGAG	18		shGP-LC-S	2	AAGCTGACCCTGAAGTTCT	594		saiGP-RZ	15	TTGCCGTCAAGCTGACCCTGAA	4
shGP-S	4	AAGCTGACCCTGAAGTTCTCGA	14		shGP-LC-S	3	AGCTGACCCTGAAGTTCTGACTC	8		saiGP-RZ	15	TTGCCGTCAAGCTGACCCTGA	5
shGP-S	4	AAGCTGACCCTGAAGTTCTCG	5		shGP-LC-S	3	AGCTGACCCTGAAGTTCTGACT	37		saiGP-RZ	16	TGCCGTCAAGCTGACCCTGAA	2
shGP-S	4	AAGCTGACCCTGAAGTTCTC	3		shGP-LC-S	3	AGCTGACCCTGAAGTTCTGAC	305		saiGP-RZ	16	TGCCGTCAAGCTGACCCTGA	4
shGP-S	4	AAGCTGACCCTGAAGTTCT	22		shGP-LC-S	3	AGCTGACCCTGAAGTTCTGA	18		saiGP-RZ	16	TGCCGTCAAGCTGACCCTG	1
shGP-S	5	AGCTGACCCTGAAGTTCTCGAG	1		shGP-LC-S	3	AGCTGACCCTGAAGTTCTG	6		saiGP-RZ	17	GCCGTCAAGCTGACCCTGAAGTC	1
shGP-S	5	AGCTGACCCTGAAGTTCTCGA	3		shGP-LC-S	4	GCTGACCCTGAAGTTCTGACTCGAA	1		saiGP-RZ	18	CCGTCAAGCTGACCCTGAAGTCA	4
shGP-S	5	AGCTGACCCTGAAGTTCTCG	3		shGP-LC-S	4	GCTGACCCTGAAGTTCTGACTCGA	1		saiGP-RZ	18	CCGTCAAGCTGACCCTGAAGTC	1
shGP-S	5	AGCTGACCCTGAAGTTCTC	8		shGP-LC-S	4	GCTGACCCTGAAGTTCTGACTC	3		saiGP-RZ	18	CCGTCAAGCTGACCCTGAAGT	1
shGP-S	6	GCTGACCCTGAAGTTCTCGA	2		shGP-LC-S	4	GCTGACCCTGAAGTTCTGACT	32		saiGP-RZ	18	CCGTCAAGCTGACCCTGAA	16
shGP-AS	-6	CTCGAGAACTTCAGGGTCAGCTTGCCGTTT	43		shGP-LC-S	4	GCTGACCCTGAAGTTCTGAC	456		saiGP-RZ	19	CGTCAAGCTGACCCTGAAGTCA	10
shGP-AS	-6	CTCGAGAACTTCAGGGTCAGCTTGCCGTT	18		shGP-LC-S	4	GCTGACCCTGAAGTTCTGA	7		saiGP-RZ	19	CGTCAAGCTGACCCTGAAGTC	3
shGP-AS	-6	CTCGAGAACTTCAGGGTCAGCTTGCCGT	6		shGP-LC-S	5	CTGACCCTGAAGTTCTGACTCGAAG	3		saiGP-RZ	19	CGTCAAGCTGACCCTGAAGT	5
shGP-AS	-6	CTCGAGAACTTCAGGGTCAGCTTGCCG	1		shGP-LC-S	5	CTGACCCTGAAGTTCTGACTCGAA	9		saiGP-RZ	19	CGTCAAGCTGACCCTGAAG	1
shGP-AS	-6	CTCGAGAACTTCAGGGTCAGCTTGC	3		shGP-LC-S	5	CTGACCCTGAAGTTCTGACTCGA	11		saiGP-RZ	20	GTCAAGCTGACCCTGAAGTCAT	3
shGP-AS	-6	CTCGAGAACTTCAGGGTCAGCTTG	5		shGP-LC-S	5	CTGACCCTGAAGTTCTGACTCG	1		saiGP-RZ	20	GTCAAGCTGACCCTGAAGTCA	2
shGP-AS	-6	CTCGAGAACTTCAGGGTCAGCTT	9		shGP-LC-S	5	CTGACCCTGAAGTTCTGACTC	12		saiGP-RZ	20	GTCAAGCTGACCCTGAAGTC	5
shGP-AS	-6	CTCGAGAACTTCAGGGTCAGCT	23		shGP-LC-S	5	CTGACCCTGAAGTTCTGACT	58		saiGP-RZ	20	GTCAAGCTGACCCTGAAGT	4
shGP-AS	-6	CTCGAGAACTTCAGGGTCAGC	22		shGP-LC-S	5	CTGACCCTGAAGTTCTGAC	1992		saiGP-RZ	21	TCAAGCTGACCCTGAAGTCAT	2
shGP-AS	-5	TCGAGAACTTCAGGGTCAGCTTGCCGTTTT	1		shGP-LC-S	6	TGACCCTGAAGTTCTGACTCGAAG	21		saiGP-RZ	21	TCAAGCTGACCCTGAAGTCA	5
shGP-AS	-5	TCGAGAACTTCAGGGTCAGCTTGCCGTTT	7		shGP-LC-S	6	TGACCCTGAAGTTCTGACTCGAA	1		saiGP-RZ	21	TCAAGCTGACCCTGAAGTC	7
shGP-AS	-5	TCGAGAACTTCAGGGTCAGCTTGCCGTT	11		shGP-LC-S	6	TGACCCTGAAGTTCTGACTC	2		saiGP-RZ	22	CAAGCTGACCCTGAAGTCAT	2
shGP-AS	-5	TCGAGAACTTCAGGGTCAGCTTGCCGT	7		shGP-LC-S	6	TGACCCTGAAGTTCTGACT	9
shGP-AS	-5	TCGAGAACTTCAGGGTCAGCTTGC	7		shGP-LC-AS	-6	TCGAAGAACTTCAGGGTCAGCTTGCTTTT	7
shGP-AS	-5	TCGAGAACTTCAGGGTCAGCTT	15		shGP-LC-AS	-6	TCGAAGAACTTCAGGGTCAGCTTGCTTT	14
shGP-AS	-5	TCGAGAACTTCAGGGTCAGCT	10		shGP-LC-AS	-6	TCGAAGAACTTCAGGGTCAGCTTGCTT	37
shGP-AS	-5	TCGAGAACTTCAGGGTCAGC	6		shGP-LC-AS	-6	TCGAAGAACTTCAGGGTCAGCTTGCT	10
shGP-AS	-5	TCGAGAACTTCAGGGTCAG	16		shGP-LC-AS	-6	TCGAAGAACTTCAGGGTCAGCTTGC	6
shGP-AS	-4	CGAGAACTTCAGGGTCAGCTTGCCGTTT	2		shGP-LC-AS	-6	TCGAAGAACTTCAGGGTCAGCTTG	1
shGP-AS	-4	CGAGAACTTCAGGGTCAGCTTGCCGTT	13		shGP-LC-AS	-6	TCGAAGAACTTCAGGGTCAGCT	11
shGP-AS	-4	CGAGAACTTCAGGGTCAGCTTGCCGT	8		shGP-LC-AS	-6	TCGAAGAACTTCAGGGTCAGC	8
shGP-AS	-4	CGAGAACTTCAGGGTCAGCTTGCC	5		shGP-LC-AS	-5	CGAAGAACTTCAGGGTCAGCTTGCTTTT	7
shGP-AS	-4	CGAGAACTTCAGGGTCAGCTTG	2		shGP-LC-AS	-5	CGAAGAACTTCAGGGTCAGCTTGCTTT	27
shGP-AS	-4	CGAGAACTTCAGGGTCAGCTT	5		shGP-LC-AS	-5	CGAAGAACTTCAGGGTCAGCTTGCTT	51
shGP-AS	-4	CGAGAACTTCAGGGTCAGCT	7		shGP-LC-AS	-5	CGAAGAACTTCAGGGTCAGCTTGCT	11
shGP-AS	-3	GAGAACTTCAGGGTCAGCTTGCCGTT	6		shGP-LC-AS	-5	CGAAGAACTTCAGGGTCAGCTTGC	2
shGP-AS	-3	GAGAACTTCAGGGTCAGCTTGCCGT	4		shGP-LC-AS	-5	CGAAGAACTTCAGGGTCAGCTTG	1
shGP-AS	-3	GAGAACTTCAGGGTCAGCTTGCCG	5		shGP-LC-AS	-5	CGAAGAACTTCAGGGTCAGCTT	5
shGP-AS	-3	GAGAACTTCAGGGTCAGCTTGCC	5		shGP-LC-AS	-5	CGAAGAACTTCAGGGTCAGCT	8
shGP-AS	-3	GAGAACTTCAGGGTCAGCTTGC	1		shGP-LC-AS	-5	CGAAGAACTTCAGGGTCAGC	3
shGP-AS	-2	AGAACTTCAGGGTCAGCTTGCCGTT	3		shGP-LC-AS	-5	CGAAGAACTTCAGGGTCAG	1
shGP-AS	-2	AGAACTTCAGGGTCAGCTTGCCGT	17		shGP-LC-AS	-4	GAAGAACTTCAGGGTCAGCTTGCTTTTT	5
shGP-AS	-2	AGAACTTCAGGGTCAGCTTGCCG	1		shGP-LC-AS	-4	GAAGAACTTCAGGGTCAGCTTGCTTTT	45
shGP-AS	-2	AGAACTTCAGGGTCAGCTTGCC	125		shGP-LC-AS	-4	GAAGAACTTCAGGGTCAGCTTGCTTT	170
shGP-AS	-2	AGAACTTCAGGGTCAGCTTGC	26		shGP-LC-AS	-4	GAAGAACTTCAGGGTCAGCTTGCTT	935
shGP-AS	-2	AGAACTTCAGGGTCAGCTTG	1		shGP-LC-AS	-4	GAAGAACTTCAGGGTCAGCTTGCT	92
shGP-AS	-1	GAACTTCAGGGTCAGCTTGCCGTT	1		shGP-LC-AS	-4	GAAGAACTTCAGGGTCAGCTTGC	27
shGP-AS	-1	GAACTTCAGGGTCAGCTTGCCGT	6		shGP-LC-AS	-4	GAAGAACTTCAGGGTCAGCTTG	13
shGP-AS	0	AACTTCAGGGTCAGCTTGCCGT	7		shGP-LC-AS	-4	GAAGAACTTCAGGGTCAGCTT	15
shGP-AS	0	AACTTCAGGGTCAGCTTGCCG	3		shGP-LC-AS	-4	GAAGAACTTCAGGGTCAGCT	29
shGP-AS	0	AACTTCAGGGTCAGCTTGCC	4		shGP-LC-AS	-4	GAAGAACTTCAGGGTCAGC	81
shGP-AS	1	ACTTCAGGGTCAGCTTGCCGTTTTT	4		shGP-LC-AS	-3	AAGAACTTCAGGGTCAGCTTGCTTTT	4
shGP-AS	1	ACTTCAGGGTCAGCTTGCCGTTTT	22		shGP-LC-AS	-3	AAGAACTTCAGGGTCAGCTTGCTTT	6
shGP-AS	1	ACTTCAGGGTCAGCTTGCCGTTT	407		shGP-LC-AS	-3	AAGAACTTCAGGGTCAGCTTGCTT	24
shGP-AS	1	ACTTCAGGGTCAGCTTGCCGTT	1160		shGP-LC-AS	-3	AAGAACTTCAGGGTCAGCTTGCT	23
shGP-AS	1	ACTTCAGGGTCAGCTTGCCGT	163		shGP-LC-AS	-3	AAGAACTTCAGGGTCAGCTTGC	31
shGP-AS	1	ACTTCAGGGTCAGCTTGCCG	14		shGP-LC-AS	-3	AAGAACTTCAGGGTCAGCT	8
shGP-AS	1	ACTTCAGGGTCAGCTTGCC	9		shGP-LC-AS	-2	AGAACTTCAGGGTCAGCTTGCTT	27
shGP-AS	2	CTTCAGGGTCAGCTTGCCGTTTTT	463		shGP-LC-AS	-2	AGAACTTCAGGGTCAGCTTGCT	9
shGP-AS	2	CTTCAGGGTCAGCTTGCCGTTTT	3649		shGP-LC-AS	-2	AGAACTTCAGGGTCAGCTTGC	10
shGP-AS	2	CTTCAGGGTCAGCTTGCCGTTT	46102		shGP-LC-AS	-2	AGAACTTCAGGGTCAGCTTG	4
shGP-AS	2	CTTCAGGGTCAGCTTGCCGTT	26795		shGP-LC-AS	-2	AGAACTTCAGGGTCAGCTT	2
shGP-AS	2	CTTCAGGGTCAGCTTGCCGT	1846		shGP-LC-AS	-1	GAACTTCAGGGTCAGCTTGCTTTTT	2
shGP-AS	2	CTTCAGGGTCAGCTTGCCG	226		shGP-LC-AS	-1	GAACTTCAGGGTCAGCTTGCTTT	1
shGP-AS	3	TTCAGGGTCAGCTTGCCGTTTTT	425		shGP-LC-AS	-1	GAACTTCAGGGTCAGCTTGCTT	4
shGP-AS	3	TTCAGGGTCAGCTTGCCGTTTT	2960		shGP-LC-AS	-1	GAACTTCAGGGTCAGCTTGCT	3
shGP-AS	3	TTCAGGGTCAGCTTGCCGTTT	8641		shGP-LC-AS	-1	GAACTTCAGGGTCAGCTTGC	3
shGP-AS	3	TTCAGGGTCAGCTTGCCGTT	7648		shGP-LC-AS	0	AACTTCAGGGTCAGCTTGCTTTTT	337
shGP-AS	3	TTCAGGGTCAGCTTGCCGT	843		shGP-LC-AS	0	AACTTCAGGGTCAGCTTGCTTTT	2440
shGP-AS	4	TCAGGGTCAGCTTGCCGTTTTT	2		shGP-LC-AS	0	AACTTCAGGGTCAGCTTGCTTT	62263
shGP-AS	4	TCAGGGTCAGCTTGCCGTTTT	31		shGP-LC-AS	0	AACTTCAGGGTCAGCTTGCTT	61181
shGP-AS	4	TCAGGGTCAGCTTGCCGTTT	23		shGP-LC-AS	0	AACTTCAGGGTCAGCTTGCT	10843
shGP-AS	4	TCAGGGTCAGCTTGCCGTT	18		shGP-LC-AS	0	AACTTCAGGGTCAGCTTGC	1737
shGP-AS	5	CAGGGTCAGCTTGCCGTTT	1		shGP-LC-AS	1	ACTTCAGGGTCAGCTTGCTTTTT	258
shGP-AS	6	AGGGTCAGCTTGCCGTTTT	1		shGP-LC-AS	1	ACTTCAGGGTCAGCTTGCTTTT	1773
					shGP-LC-AS	1	ACTTCAGGGTCAGCTTGCTTT	1604
					shGP-LC-AS	1	ACTTCAGGGTCAGCTTGCTT	1916
					shGP-LC-AS	1	ACTTCAGGGTCAGCTTGCT	212
					shGP-LC-AS	2	CTTCAGGGTCAGCTTGCTTTTT	340
					shGP-LC-AS	2	CTTCAGGGTCAGCTTGCTTTT	1592
					shGP-LC-AS	2	CTTCAGGGTCAGCTTGCTTT	1516
					shGP-LC-AS	2	CTTCAGGGTCAGCTTGCTT	372
					shGP-LC-AS	3	TTCAGGGTCAGCTTGCTTTTT	2
					shGP-LC-AS	3	TTCAGGGTCAGCTTGCTTTT	18
					shGP-LC-AS	3	TTCAGGGTCAGCTTGCTTT	18

## Sheet: Sequence pattern of siLC
siRNA-AS means the guide strand. siRNA-S means the passenger strand.
shLC					shLC-LC					saiLC-RZ
siRNA-strand	Position of the first nucleotide relative to 5' end of siRNA designed complementary to target sequence	Sequence	Counts		siRNA-strand	Position of the first nucleotide relative to 5' end of siRNA designed complementary to target sequence	Sequence	Counts		siRNA-strand	Position of the first nucleotide relative to 5' end of siRNA designed complementary to target sequence	Sequence	Counts
shLC-S	-4	ATCCAACTGGACTTCCAGAAGAACT	7		shLC-LC-S	-4	ATCCATGGACTTCCAGAAGAACTCTGACT	1		saiLC-RZ	-3	TCCAGTTCTTCTGGAAGTCCAGTTCTG	1
shLC-S	-4	ATCCAACTGGACTTCCAGAAGA	3		shLC-LC-S	-4	ATCCATGGACTTCCAGAAGAACTCT	19		saiLC-RZ	-2	CCAGTTCTTCTGGAAGTCCAGTTCTGGACTTCCAGAAGAA	1
shLC-S	-4	ATCCAACTGGACTTCCAGAAG	1		shLC-LC-S	-4	ATCCATGGACTTCCAGAAGAACTC	107		saiLC-RZ	-2	CCAGTTCTTCTGGAAGTCCAGTTCTGGACTTCCA	14
shLC-S	-4	ATCCAACTGGACTTCCAGA	3		shLC-LC-S	-4	ATCCATGGACTTCCAGAAGAACT	177		saiLC-RZ	-2	CCAGTTCTTCTGGAAGTCCAGTTCTGGACTTCC	6
shLC-S	-3	TCCAACTGGACTTCCAGAAGAACT	15		shLC-LC-S	-4	ATCCATGGACTTCCAGAAGAAC	22		saiLC-RZ	-1	CAGTTCTTCTGGAAGTCCAGTTCTGGACTTCCA	1
shLC-S	-3	TCCAACTGGACTTCCAGAAGAAC	1		shLC-LC-S	-3	TCCATGGACTTCCAGAAGAACTCT	34		saiLC-RZ	-1	CAGTTCTTCTGGAAGTCCAGTTCTGGACTTCC	216
shLC-S	-2	CCAACTGGACTTCCAGAAGAACTCTCGAG	2		shLC-LC-S	-3	TCCATGGACTTCCAGAAGAACTC	91		saiLC-RZ	-1	CAGTTCTTCTGGAAGTCCAGTTCTGGACTTC	41
shLC-S	-2	CCAACTGGACTTCCAGAAGAACTCTCGA	3		shLC-LC-S	-3	TCCATGGACTTCCAGAAGAACT	100		saiLC-RZ	-1	CAGTTCTTCTGGAAGTCCAGTTCTGGACTT	4
shLC-S	-2	CCAACTGGACTTCCAGAAGAACTCTCG	3		shLC-LC-S	-3	TCCATGGACTTCCAGAAGAAC	4		saiLC-RZ	-1	CAGTTCTTCTGGAAGTCCAGTTCTGGACT	8
shLC-S	-2	CCAACTGGACTTCCAGAAGAACTCTC	8		shLC-LC-S	-2	CCATGGACTTCCAGAAGAACTCTGACTCGAAG	2		saiLC-RZ	-1	CAGTTCTTCTGGAAGTCCAGTTCTGGAC	3
shLC-S	-2	CCAACTGGACTTCCAGAAGAACTCT	35		shLC-LC-S	-2	CCATGGACTTCCAGAAGAACTCTGACTC	17		saiLC-RZ	-1	CAGTTCTTCTGGAAGTCCAGTTCTGGA	6
shLC-S	-2	CCAACTGGACTTCCAGAAGAACTC	80		shLC-LC-S	-2	CCATGGACTTCCAGAAGAACTCTGACT	47		saiLC-RZ	-1	CAGTTCTTCTGGAAGTCCAGTTCT	8
shLC-S	-2	CCAACTGGACTTCCAGAAGAACT	3908		shLC-LC-S	-2	CCATGGACTTCCAGAAGAACTCTGAC	12		saiLC-RZ	-1	CAGTTCTTCTGGAAGTCCAGTTC	6
shLC-S	-2	CCAACTGGACTTCCAGAAGAAC	361		shLC-LC-S	-2	CCATGGACTTCCAGAAGAACTCTGA	1		saiLC-RZ	-1	CAGTTCTTCTGGAAGTCCAGTT	3
shLC-S	-2	CCAACTGGACTTCCAGAAGAA	4		shLC-LC-S	-2	CCATGGACTTCCAGAAGAACTCTG	6		saiLC-RZ	-1	CAGTTCTTCTGGAAGTCCAGT	3
shLC-S	-2	CCAACTGGACTTCCAGAAGA	2		shLC-LC-S	-2	CCATGGACTTCCAGAAGAACTCT	8034		saiLC-RZ	-1	CAGTTCTTCTGGAAGTCCAG	2
shLC-S	-1	CAACTGGACTTCCAGAAGAACTCTCGAG	4		shLC-LC-S	-2	CCATGGACTTCCAGAAGAACTC	26845		saiLC-RZ	0	AGTTCTTCTGGAAGTCCAGTTCTGGACTTCCAGA	8
shLC-S	-1	CAACTGGACTTCCAGAAGAACTCTCGA	10		shLC-LC-S	-2	CCATGGACTTCCAGAAGAACT	5561		saiLC-RZ	0	AGTTCTTCTGGAAGTCCAGTTCTGGACTTCCAG	4
shLC-S	-1	CAACTGGACTTCCAGAAGAACTCTCG	9		shLC-LC-S	-2	CCATGGACTTCCAGAAGAAC	600		saiLC-RZ	0	AGTTCTTCTGGAAGTCCAGTTCTGGACTTCCA	2
shLC-S	-1	CAACTGGACTTCCAGAAGAACTCTC	28		shLC-LC-S	-2	CCATGGACTTCCAGAAGAA	23		saiLC-RZ	0	AGTTCTTCTGGAAGTCCAGTTCTGGACTTCC	3
shLC-S	-1	CAACTGGACTTCCAGAAGAACTCT	288		shLC-LC-S	-1	CATGGACTTCCAGAAGAACTCTGACTCGAA	1		saiLC-RZ	0	AGTTCTTCTGGAAGTCCAGTTCTGGACTTC	175559
shLC-S	-1	CAACTGGACTTCCAGAAGAACTC	570		shLC-LC-S	-1	CATGGACTTCCAGAAGAACTCTGACTC	25		saiLC-RZ	0	AGTTCTTCTGGAAGTCCAGTTCTGGACTT	12095
shLC-S	-1	CAACTGGACTTCCAGAAGAACT	40209		shLC-LC-S	-1	CATGGACTTCCAGAAGAACTCTGACT	110		saiLC-RZ	0	AGTTCTTCTGGAAGTCCAGTTCTGGACT	1250
shLC-S	-1	CAACTGGACTTCCAGAAGAAC	952		shLC-LC-S	-1	CATGGACTTCCAGAAGAACTCTGAC	14		saiLC-RZ	0	AGTTCTTCTGGAAGTCCAGTTCTGGAC	1445
shLC-S	-1	CAACTGGACTTCCAGAAGAA	11		shLC-LC-S	-1	CATGGACTTCCAGAAGAACTCTGA	7		saiLC-RZ	0	AGTTCTTCTGGAAGTCCAGTTCTGGA	4357
shLC-S	-1	CAACTGGACTTCCAGAAGA	10		shLC-LC-S	-1	CATGGACTTCCAGAAGAACTCTG	3		saiLC-RZ	0	AGTTCTTCTGGAAGTCCAGTTCTGG	3917
shLC-S	0	AACTGGACTTCCAGAAGAACTCTCGAG	298		shLC-LC-S	-1	CATGGACTTCCAGAAGAACTCT	26631		saiLC-RZ	0	AGTTCTTCTGGAAGTCCAGTTCTG	8176
shLC-S	0	AACTGGACTTCCAGAAGAACTCTCGA	387		shLC-LC-S	-1	CATGGACTTCCAGAAGAACTC	5337		saiLC-RZ	0	AGTTCTTCTGGAAGTCCAGTTCT	317
shLC-S	0	AACTGGACTTCCAGAAGAACTCTCG	560		shLC-LC-S	-1	CATGGACTTCCAGAAGAACT	2307		saiLC-RZ	0	AGTTCTTCTGGAAGTCCAGTTC	774
shLC-S	0	AACTGGACTTCCAGAAGAACTCTC	954		shLC-LC-S	-1	CATGGACTTCCAGAAGAAC	147		saiLC-RZ	0	AGTTCTTCTGGAAGTCCAGTT	256
shLC-S	0	AACTGGACTTCCAGAAGAACTCT	31719		shLC-LC-S	0	ATGGACTTCCAGAAGAACTCTGACTCGAAG	68		saiLC-RZ	0	AGTTCTTCTGGAAGTCCAGT	134
shLC-S	0	AACTGGACTTCCAGAAGAACTC	112266		shLC-LC-S	0	ATGGACTTCCAGAAGAACTCTGACTCGAA	66		saiLC-RZ	0	AGTTCTTCTGGAAGTCCAG	74
shLC-S	0	AACTGGACTTCCAGAAGAACT	389102		shLC-LC-S	0	ATGGACTTCCAGAAGAACTCTGACTCGA	20		saiLC-RZ	1	GTTCTTCTGGAAGTCCAGTTCTGGACTTCC	1
shLC-S	0	AACTGGACTTCCAGAAGAAC	14830		shLC-LC-S	0	ATGGACTTCCAGAAGAACTCTGACTCG	19		saiLC-RZ	1	GTTCTTCTGGAAGTCCAGTTCTGGACTTC	30
shLC-S	0	AACTGGACTTCCAGAAGAA	205		shLC-LC-S	0	ATGGACTTCCAGAAGAACTCTGACTC	1063		saiLC-RZ	1	GTTCTTCTGGAAGTCCAGTTCTGGACTT	42
shLC-S	1	ACTGGACTTCCAGAAGAACTCTCGAG	10		shLC-LC-S	0	ATGGACTTCCAGAAGAACTCTGACT	3601		saiLC-RZ	1	GTTCTTCTGGAAGTCCAGTTCTGGACT	106
shLC-S	1	ACTGGACTTCCAGAAGAACTCTCGA	5		shLC-LC-S	0	ATGGACTTCCAGAAGAACTCTGAC	469		saiLC-RZ	1	GTTCTTCTGGAAGTCCAGTTCTGGAC	1
shLC-S	1	ACTGGACTTCCAGAAGAACTCTCG	8		shLC-LC-S	0	ATGGACTTCCAGAAGAACTCTGA	144		saiLC-RZ	1	GTTCTTCTGGAAGTCCAGTTCTGGA	31
shLC-S	1	ACTGGACTTCCAGAAGAACTCTC	20		shLC-LC-S	0	ATGGACTTCCAGAAGAACTCTG	81		saiLC-RZ	1	GTTCTTCTGGAAGTCCAGTTCTGG	18
shLC-S	1	ACTGGACTTCCAGAAGAACTCT	92		shLC-LC-S	0	ATGGACTTCCAGAAGAACTCT	741729		saiLC-RZ	1	GTTCTTCTGGAAGTCCAGTTCTG	9
shLC-S	1	ACTGGACTTCCAGAAGAACTC	239		shLC-LC-S	0	ATGGACTTCCAGAAGAACTC	293387		saiLC-RZ	1	GTTCTTCTGGAAGTCCAGTTC	1
shLC-S	1	ACTGGACTTCCAGAAGAACT	355		shLC-LC-S	0	ATGGACTTCCAGAAGAACT	29793		saiLC-RZ	1	GTTCTTCTGGAAGTCCAGTT	3
shLC-S	1	ACTGGACTTCCAGAAGAAC	24		shLC-LC-S	1	TGGACTTCCAGAAGAACTCTGACTCGA	4		saiLC-RZ	2	TTCTTCTGGAAGTCCAGTTCTGGACTTC	13
shLC-S	2	CTGGACTTCCAGAAGAACTCTCGAG	2		shLC-LC-S	1	TGGACTTCCAGAAGAACTCTGACTCG	1		saiLC-RZ	2	TTCTTCTGGAAGTCCAGTTCTGGACTT	1
shLC-S	2	CTGGACTTCCAGAAGAACTCTCGA	10		shLC-LC-S	1	TGGACTTCCAGAAGAACTCTGACTC	11		saiLC-RZ	2	TTCTTCTGGAAGTCCAGTTCTGGACT	24
shLC-S	2	CTGGACTTCCAGAAGAACTCTCG	1		shLC-LC-S	1	TGGACTTCCAGAAGAACTCTGACT	117		saiLC-RZ	2	TTCTTCTGGAAGTCCAGTTCTGGAC	2
shLC-S	2	CTGGACTTCCAGAAGAACTCTC	3		shLC-LC-S	1	TGGACTTCCAGAAGAACTCTGAC	1796		saiLC-RZ	2	TTCTTCTGGAAGTCCAGTTCTGGA	14
shLC-S	2	CTGGACTTCCAGAAGAACTCT	18		shLC-LC-S	1	TGGACTTCCAGAAGAACTCTGA	16		saiLC-RZ	2	TTCTTCTGGAAGTCCAGTTCTGG	2
shLC-S	2	CTGGACTTCCAGAAGAACTC	23		shLC-LC-S	1	TGGACTTCCAGAAGAACTCTG	2		saiLC-RZ	2	TTCTTCTGGAAGTCCAGTTCTG	1
shLC-S	2	CTGGACTTCCAGAAGAACT	57		shLC-LC-S	1	TGGACTTCCAGAAGAACTCT	537		saiLC-RZ	3	TCTTCTGGAAGTCCAGTTCTGGACTTC	9
shLC-S	3	TGGACTTCCAGAAGAACTCTCGAG	1		shLC-LC-S	1	TGGACTTCCAGAAGAACTC	635		saiLC-RZ	3	TCTTCTGGAAGTCCAGTTCTGGAC	4
shLC-S	3	TGGACTTCCAGAAGAACTCTCGA	3		shLC-LC-S	2	GGACTTCCAGAAGAACTCTGACTC	8		saiLC-RZ	4	CTTCTGGAAGTCCAGTTCTGGACTTC	12
shLC-S	3	TGGACTTCCAGAAGAACTCTCG	17		shLC-LC-S	2	GGACTTCCAGAAGAACTCTGACT	107		saiLC-RZ	5	TTCTGGAAGTCCAGTTCTGGACTTC	2
shLC-S	3	TGGACTTCCAGAAGAACTCTC	45		shLC-LC-S	2	GGACTTCCAGAAGAACTCTGAC	980		saiLC-RZ	7	CTGGAAGTCCAGTTCTGGACTTC	26
shLC-S	3	TGGACTTCCAGAAGAACTCT	447		shLC-LC-S	2	GGACTTCCAGAAGAACTCTGA	6		saiLC-RZ	13	GTCCAGTTCTGGACTTCCAGAAGAACAAT	2
shLC-S	3	TGGACTTCCAGAAGAACTC	5799		shLC-LC-S	2	GGACTTCCAGAAGAACTCTG	1		saiLC-RZ	13	GTCCAGTTCTGGACTTCCAGAAGAACAA	1
shLC-S	4	GGACTTCCAGAAGAACTCTCGA	4		shLC-LC-S	2	GGACTTCCAGAAGAACTCT	67		saiLC-RZ	13	GTCCAGTTCTGGACTTCCAGAAGAACA	1
shLC-S	4	GGACTTCCAGAAGAACTCTCG	3		shLC-LC-S	3	GACTTCCAGAAGAACTCTGACTC	9		saiLC-RZ	13	GTCCAGTTCTGGACTTCCAGAA	2
shLC-S	4	GGACTTCCAGAAGAACTCTC	8		shLC-LC-S	3	GACTTCCAGAAGAACTCTGACT	18		saiLC-RZ	14	TCCAGTTCTGGACTTCCAGAAGAACAAT	2
shLC-S	4	GGACTTCCAGAAGAACTCT	36		shLC-LC-S	3	GACTTCCAGAAGAACTCTGAC	45		saiLC-RZ	15	CCAGTTCTGGACTTCCAGAAGAACAA	1
shLC-S	5	GACTTCCAGAAGAACTCTCGAG	2		shLC-LC-S	3	GACTTCCAGAAGAACTCTGA	4		saiLC-RZ	15	CCAGTTCTGGACTTCCAGAAGAACA	4
shLC-S	5	GACTTCCAGAAGAACTCTCGA	1		shLC-LC-S	3	GACTTCCAGAAGAACTCTG	4		saiLC-RZ	15	CCAGTTCTGGACTTCCAGAA	4
shLC-S	5	GACTTCCAGAAGAACTCTCG	2		shLC-LC-S	4	ACTTCCAGAAGAACTCTGACTCGA	4		saiLC-RZ	16	CAGTTCTGGACTTCCAGAAGAAC	1
shLC-S	5	GACTTCCAGAAGAACTCTC	1		shLC-LC-S	4	ACTTCCAGAAGAACTCTGACTC	1		saiLC-RZ	17	AGTTCTGGACTTCCAGAAGAACAAT	4
shLC-AS	-6	CTCGAGAGTTCTTCTGGAAGTCCAGTTTTT	4		shLC-LC-S	4	ACTTCCAGAAGAACTCTGACT	18		saiLC-RZ	17	AGTTCTGGACTTCCAGAAGAACAA	2
shLC-AS	-6	CTCGAGAGTTCTTCTGGAAGTCCAGTTTT	144		shLC-LC-S	4	ACTTCCAGAAGAACTCTGAC	104		saiLC-RZ	17	AGTTCTGGACTTCCAGAAGAAC	5
shLC-AS	-6	CTCGAGAGTTCTTCTGGAAGTCCAGTTT	35		shLC-LC-S	4	ACTTCCAGAAGAACTCTGA	1		saiLC-RZ	17	AGTTCTGGACTTCCAGAAGAA	2
shLC-AS	-6	CTCGAGAGTTCTTCTGGAAGTCCAGTT	13		shLC-LC-S	5	CTTCCAGAAGAACTCTGACTCGA	2		saiLC-RZ	18	GTTCTGGACTTCCAGAAGAACAAT	1
shLC-AS	-6	CTCGAGAGTTCTTCTGGAAGTCCAGT	3		shLC-LC-S	5	CTTCCAGAAGAACTCTGACTC	1		saiLC-RZ	18	GTTCTGGACTTCCAGAAGAACA	1
shLC-AS	-6	CTCGAGAGTTCTTCTGGAAGTCCA	8		shLC-LC-S	5	CTTCCAGAAGAACTCTGACT	4		saiLC-RZ	18	GTTCTGGACTTCCAGAAGA	2
shLC-AS	-6	CTCGAGAGTTCTTCTGGAAGTCC	3		shLC-LC-S	5	CTTCCAGAAGAACTCTGAC	32		saiLC-RZ	19	TTCTGGACTTCCAGAAGAACAAT	2
shLC-AS	-6	CTCGAGAGTTCTTCTGGAAGTC	5		shLC-LC-S	6	TTCCAGAAGAACTCTGACTCGA	2		saiLC-RZ	19	TTCTGGACTTCCAGAAGAACA	4
shLC-AS	-6	CTCGAGAGTTCTTCTGGAAGT	4		shLC-LC-S	6	TTCCAGAAGAACTCTGACTC	2		saiLC-RZ	20	TCTGGACTTCCAGAAGAACAAT	7
shLC-AS	-6	CTCGAGAGTTCTTCTGGAA	1		shLC-LC-S	6	TTCCAGAAGAACTCTGACT	4		saiLC-RZ	20	TCTGGACTTCCAGAAGAACAA	2
shLC-AS	-5	TCGAGAGTTCTTCTGGAAGTCCAGTTTTT	3		shLC-LC-AS	-6	TCGAAGAGTTCTTCTGGAAGTCCATTTTTT	1		saiLC-RZ	20	TCTGGACTTCCAGAAGAACA	11
shLC-AS	-5	TCGAGAGTTCTTCTGGAAGTCCAGTTTT	25		shLC-LC-AS	-6	TCGAAGAGTTCTTCTGGAAGTCCATTTTT	8		saiLC-RZ	20	TCTGGACTTCCAGAAGAAC	4
shLC-AS	-5	TCGAGAGTTCTTCTGGAAGTCCAGTTT	13		shLC-LC-AS	-6	TCGAAGAGTTCTTCTGGAAGTCCATTTT	18		saiLC-RZ	21	CTGGACTTCCAGAAGAACAATGG	1
shLC-AS	-5	TCGAGAGTTCTTCTGGAAGTCCAGTT	6		shLC-LC-AS	-6	TCGAAGAGTTCTTCTGGAAGTCCATTT	9		saiLC-RZ	21	CTGGACTTCCAGAAGAACAAT	24
shLC-AS	-5	TCGAGAGTTCTTCTGGAAGTCCAGT	1		shLC-LC-AS	-6	TCGAAGAGTTCTTCTGGAAGTCCATT	9		saiLC-RZ	21	CTGGACTTCCAGAAGAACAA	11
shLC-AS	-5	TCGAGAGTTCTTCTGGAAGTCC	1		shLC-LC-AS	-6	TCGAAGAGTTCTTCTGGAAGTCCAT	3		saiLC-RZ	21	CTGGACTTCCAGAAGAACA	84
shLC-AS	-5	TCGAGAGTTCTTCTGGAAGTC	4		shLC-LC-AS	-6	TCGAAGAGTTCTTCTGGAAGTCCA	2		saiLC-RZ	22	TGGACTTCCAGAAGAACAAT	50
shLC-AS	-5	TCGAGAGTTCTTCTGGAAGT	12		shLC-LC-AS	-6	TCGAAGAGTTCTTCTGGAAGT	4		saiLC-RZ	22	TGGACTTCCAGAAGAACAA	11
shLC-AS	-5	TCGAGAGTTCTTCTGGAAG	23		shLC-LC-AS	-6	TCGAAGAGTTCTTCTGGAAG	3		saiLC-RZ	23	GGACTTCCAGAAGAACAAT	11
shLC-AS	-4	CGAGAGTTCTTCTGGAAGTCCAGTTTT	8		shLC-LC-AS	-6	TCGAAGAGTTCTTCTGGAA	2
shLC-AS	-4	CGAGAGTTCTTCTGGAAGTCCAGTTT	7		shLC-LC-AS	-5	CGAAGAGTTCTTCTGGAAGTCCATTTTT	6
shLC-AS	-4	CGAGAGTTCTTCTGGAAGTCCAGTT	8		shLC-LC-AS	-5	CGAAGAGTTCTTCTGGAAGTCCATTTT	4
shLC-AS	-4	CGAGAGTTCTTCTGGAAGTCCAGT	5		shLC-LC-AS	-5	CGAAGAGTTCTTCTGGAAGTCCATTT	14
shLC-AS	-4	CGAGAGTTCTTCTGGAAGTCCAG	4		shLC-LC-AS	-5	CGAAGAGTTCTTCTGGAAGTCCATT	18
shLC-AS	-4	CGAGAGTTCTTCTGGAAGTC	1		shLC-LC-AS	-5	CGAAGAGTTCTTCTGGAAGTCC	3
shLC-AS	-4	CGAGAGTTCTTCTGGAAGT	4		shLC-LC-AS	-5	CGAAGAGTTCTTCTGGAAGTC	1
shLC-AS	-3	GAGAGTTCTTCTGGAAGTCCAGTTTT	11		shLC-LC-AS	-4	GAAGAGTTCTTCTGGAAGTCCATTTTTT	2
shLC-AS	-3	GAGAGTTCTTCTGGAAGTCCAGTTT	3		shLC-LC-AS	-4	GAAGAGTTCTTCTGGAAGTCCATTTTT	30
shLC-AS	-3	GAGAGTTCTTCTGGAAGTCCAGTT	4		shLC-LC-AS	-4	GAAGAGTTCTTCTGGAAGTCCATTTT	42
shLC-AS	-3	GAGAGTTCTTCTGGAAGTCCAGT	5		shLC-LC-AS	-4	GAAGAGTTCTTCTGGAAGTCCATTT	112
shLC-AS	-3	GAGAGTTCTTCTGGAAGTCCAG	1		shLC-LC-AS	-4	GAAGAGTTCTTCTGGAAGTCCATT	138
shLC-AS	-2	AGAGTTCTTCTGGAAGTCCAGTTTT	9		shLC-LC-AS	-4	GAAGAGTTCTTCTGGAAGTCCAT	10
shLC-AS	-2	AGAGTTCTTCTGGAAGTCCAGTTT	6		shLC-LC-AS	-4	GAAGAGTTCTTCTGGAAGTCCA	3
shLC-AS	-2	AGAGTTCTTCTGGAAGTCCAGTT	18		shLC-LC-AS	-4	GAAGAGTTCTTCTGGAAGTC	13
shLC-AS	-2	AGAGTTCTTCTGGAAGTCCAGT	42		shLC-LC-AS	-4	GAAGAGTTCTTCTGGAAGT	18
shLC-AS	-2	AGAGTTCTTCTGGAAGTCCAG	7		shLC-LC-AS	-3	AAGAGTTCTTCTGGAAGTCCATTTTT	2
shLC-AS	-1	GAGTTCTTCTGGAAGTCCAGTTTT	6		shLC-LC-AS	-3	AAGAGTTCTTCTGGAAGTCCATTT	6
shLC-AS	-1	GAGTTCTTCTGGAAGTCCAGTTT	7		shLC-LC-AS	-3	AAGAGTTCTTCTGGAAGTCCATT	6
shLC-AS	-1	GAGTTCTTCTGGAAGTCCAGTT	11		shLC-LC-AS	-3	AAGAGTTCTTCTGGAAGTCCA	2
shLC-AS	-1	GAGTTCTTCTGGAAGTCCAGT	1		shLC-LC-AS	-3	AAGAGTTCTTCTGGAAGTCC	5
shLC-AS	-1	GAGTTCTTCTGGAAGTCCAG	18		shLC-LC-AS	-3	AAGAGTTCTTCTGGAAGTC	2
shLC-AS	-1	GAGTTCTTCTGGAAGTCCA	1		shLC-LC-AS	-2	AGAGTTCTTCTGGAAGTCCATTT	2
shLC-AS	0	AGTTCTTCTGGAAGTCCAGTTTT	2		shLC-LC-AS	-2	AGAGTTCTTCTGGAAGTCCATT	23
shLC-AS	0	AGTTCTTCTGGAAGTCCAGT	1		shLC-LC-AS	-2	AGAGTTCTTCTGGAAGTCCAT	7
shLC-AS	1	GTTCTTCTGGAAGTCCAGTTTTTT	21		shLC-LC-AS	-1	GAGTTCTTCTGGAAGTCCATTT	29
shLC-AS	1	GTTCTTCTGGAAGTCCAGTTTTT	135		shLC-LC-AS	-1	GAGTTCTTCTGGAAGTCCATT	6
shLC-AS	1	GTTCTTCTGGAAGTCCAGTTTT	3204		shLC-LC-AS	0	AGTTCTTCTGGAAGTCCATTTTTT	774
shLC-AS	1	GTTCTTCTGGAAGTCCAGTTT	605		shLC-LC-AS	0	AGTTCTTCTGGAAGTCCATTTTT	6433
shLC-AS	1	GTTCTTCTGGAAGTCCAGTT	82		shLC-LC-AS	0	AGTTCTTCTGGAAGTCCATTTT	52129
shLC-AS	1	GTTCTTCTGGAAGTCCAGT	63		shLC-LC-AS	0	AGTTCTTCTGGAAGTCCATTT	104119
shLC-AS	2	TTCTTCTGGAAGTCCAGTTTTTTT	4		shLC-LC-AS	0	AGTTCTTCTGGAAGTCCATT	26938
shLC-AS	2	TTCTTCTGGAAGTCCAGTTTTTT	22		shLC-LC-AS	0	AGTTCTTCTGGAAGTCCAT	1588
shLC-AS	2	TTCTTCTGGAAGTCCAGTTTTT	131		shLC-LC-AS	1	GTTCTTCTGGAAGTCCATTTTTT	234
shLC-AS	2	TTCTTCTGGAAGTCCAGTTTT	2044		shLC-LC-AS	1	GTTCTTCTGGAAGTCCATTTTT	1647
shLC-AS	2	TTCTTCTGGAAGTCCAGTTT	367		shLC-LC-AS	1	GTTCTTCTGGAAGTCCATTTT	2137
shLC-AS	2	TTCTTCTGGAAGTCCAGTT	68		shLC-LC-AS	1	GTTCTTCTGGAAGTCCATTT	1023
shLC-AS	3	TCTTCTGGAAGTCCAGTTTTTT	1		shLC-LC-AS	1	GTTCTTCTGGAAGTCCATT	339
shLC-AS	3	TCTTCTGGAAGTCCAGTTTTT	5		shLC-LC-AS	2	TTCTTCTGGAAGTCCATTTTTT	302
shLC-AS	3	TCTTCTGGAAGTCCAGTTTT	2		shLC-LC-AS	2	TTCTTCTGGAAGTCCATTTTT	1606
					shLC-LC-AS	2	TTCTTCTGGAAGTCCATTTT	273
					shLC-LC-AS	2	TTCTTCTGGAAGTCCATTT	58
					shLC-LC-AS	3	TCTTCTGGAAGTCCATTTTT	1
					shLC-LC-AS	3	TCTTCTGGAAGTCCATTTT	3
