# Supplementary material for: Ribozyme-enhanced single-stranded Ago2-processed interfering RNA triggers efficient gene silencing with fewer off-target effects
Source: Nat Commun. 2015 Oct 12;6:8430. doi: 10.1038/ncomms9430 (PMC4633630; doi:10.1038/ncomms9430)
Supplement: Supplementary Data 4 — Predicted target sites of 50 most abundant miRNAs in up-regulated genes in the cells transfected with shGP, shGP-LC and saiGP-RZ. [file ncomms9430-s5.xlsx]

## Sheet: shGP
Ref ID of TargetScan: the ID of the longest transcript used for miRNA target prediction by TargetScan. "No" represents that the ID of the longest transcript of this gene is not present in the miRNA target database of TargetScan.
Top50 miRNAs target site: Predicted target sites of top 50 miRNAs by TargetScan. "None" represents no target site is predicted by TargetScan.
Gene Name	Gene ID	Ref ID of TargetScan	control (FPKM)	shGP (FPKM)	Fold change	Top50 miRNAs target site
HSPA5	ENST00000324460.6	NM_005347	175.46	262.98	1.5	hsa-mir-30a-5p;hsa-mir-30c-5p;hsa-mir-30d-5p;hsa-mir-30b-5p;hsa-mir-30e-5p;
CALM1	ENST00000356978.4	NM_006888	125.68	218.55	1.74	hsa-mir-340-5p;hsa-mir-340-5p;hsa-mir-196b-5p;hsa-mir-218-5p;hsa-let-7a-5p;hsa-let-7e-5p;hsa-let-7f-5p;hsa-let-7g-5p;hsa-mir-19a-3p;hsa-mir-19b-3p;hsa-mir-16-5p;
DUT	ENST00000331200.3	NM_001025249	120.1	196.79	1.64	None
H1F0	ENST00000340857.2	NM_005318	116.16	179.53	1.55	hsa-mir-340-5p;
UBE2E1	ENST00000306627.3	NM_003341	106.82	160.63	1.5	None
PPIL1	ENST00000373699.5	NM_016059	62.86	100.73	1.6	hsa-mir-1271-5p;hsa-mir-182-5p;
SRPR	ENST00000332118.6	NM_003139	55.87	96.62	1.73	hsa-mir-25-3p;hsa-mir-92a-3p;hsa-mir-16-5p;
SLTM	ENST00000380516.2	NM_024755	54.17	82.75	1.53	None
SPCS3	ENST00000503362.1	NM_021928	53.23	85.16	1.6	hsa-mir-340-5p;hsa-let-7a-5p;hsa-let-7e-5p;hsa-let-7f-5p;hsa-let-7g-5p;hsa-mir-30a-5p;hsa-mir-30c-5p;hsa-mir-30d-5p;hsa-mir-30b-5p;hsa-mir-30e-5p;hsa-mir-30a-5p;hsa-mir-30c-5p;hsa-mir-30d-5p;hsa-mir-30b-5p;hsa-mir-30e-5p;
RPRD1A	ENST00000399022.4	NM_018170	51.64	87.97	1.7	hsa-mir-340-5p;hsa-mir-21-5p;hsa-mir-10a-5p;hsa-mir-10b-5p;hsa-mir-30a-5p;hsa-mir-30c-5p;hsa-mir-30d-5p;hsa-mir-30b-5p;hsa-mir-30e-5p;
UNC45A	ENST00000394275.2	NM_001039675	50.31	75.27	1.5	None
ZMPSTE24	ENST00000372759.3	NM_005857	49.08	75.03	1.53	hsa-mir-182-5p;
CCNC	ENST00000520429.1	NM_001013399	48.61	78.67	1.62	hsa-mir-25-3p;hsa-mir-92a-3p;
TMEM123	ENST00000398136.2	NM_052932	47.75	72.46	1.52	hsa-mir-27b-3p;hsa-mir-218-5p;hsa-mir-186-5p;hsa-mir-374a-5p;hsa-mir-374b-5p;hsa-mir-125a-5p;hsa-mir-17-5p;hsa-mir-20a-5p;hsa-mir-93-5p;hsa-mir-106b-5p;
AK2	ENST00000373449.2	NM_013411	45.41	162.78	3.59	hsa-mir-27b-3p;hsa-mir-103a-3p;
ANXA11	ENST00000438331.1	NM_145869	44.31	117.89	2.66	hsa-mir-1271-5p;hsa-mir-182-5p;
BTF3L4	ENST00000313334.8	NM_152265	38.01	114.7	3.02	hsa-let-7a-5p;hsa-let-7e-5p;hsa-let-7f-5p;hsa-let-7g-5p;hsa-mir-19a-3p;hsa-mir-19b-3p;
CBFB	ENST00000290858.6	NM_022845	36.28	58.79	1.62	hsa-mir-19a-3p;hsa-mir-19b-3p;hsa-mir-221-3p;hsa-mir-222-3p;hsa-mir-27b-3p;hsa-mir-30a-5p;hsa-mir-30c-5p;hsa-mir-30d-5p;hsa-mir-30b-5p;hsa-mir-30e-5p;
TMED5	ENST00000370282.3	NM_016040	34.73	52.31	1.51	hsa-mir-27b-3p;hsa-mir-25-3p;hsa-mir-92a-3p;hsa-mir-374a-5p;hsa-mir-374b-5p;hsa-let-7a-5p;hsa-let-7e-5p;hsa-let-7f-5p;hsa-let-7g-5p;hsa-mir-186-5p;
AASDHPPT	ENST00000278618.4	NM_015423	34.17	59.02	1.73	None
ID4	ENST00000378700.3	NM_001546	32.5	53.34	1.64	hsa-mir-320a;hsa-mir-374a-5p;hsa-mir-374b-5p;
RNF145	ENST00000424310.2	NM_001199383	31.98	49.64	1.55	hsa-mir-19a-3p;hsa-mir-19b-3p;hsa-mir-19a-3p;hsa-mir-19b-3p;
CADM1	ENST00000452722.3	NM_014333	31.65	49.45	1.56	hsa-mir-1271-5p;hsa-mir-148a-3p;hsa-mir-148b-3p;hsa-mir-182-5p;hsa-mir-21-5p;
RAP1A	ENST00000369709.3	NM_002884	31.46	55.12	1.75	hsa-mir-320a;hsa-mir-19a-3p;hsa-mir-19b-3p;hsa-mir-25-3p;hsa-mir-92a-3p;hsa-mir-26a-5p;hsa-mir-26b-5p;
RNF167	ENST00000262482.6	NM_015528	30.88	56.9	1.84	hsa-mir-19a-3p;hsa-mir-19b-3p;
CISD3	ENST00000439660.2	NM_001136498	30.05	49.2	1.64	hsa-mir-340-5p;hsa-mir-19a-3p;hsa-mir-19b-3p;
FAM216A	ENST00000377673.5	NM_013300	29.13	47.49	1.63	hsa-mir-182-5p;hsa-mir-1271-5p;
THAP7	ENST00000215742.4	NM_030573	29.11	55.02	1.89	hsa-mir-183-5p;
TMEM14A	ENST00000211314.4	NM_014051	28.51	46.78	1.64	None
FBXL3	ENST00000355619.5	NM_012158	25.71	40.86	1.59	hsa-mir-18a-5p;hsa-mir-17-5p;hsa-mir-20a-5p;hsa-mir-93-5p;hsa-mir-106b-5p;hsa-mir-340-5p;hsa-mir-374a-5p;hsa-mir-374b-5p;
SVIP	ENST00000354193.4	NM_148893	25.58	45.27	1.77	hsa-mir-125a-5p;
PBK	ENST00000301905.4	NM_018492	25.57	42.71	1.67	hsa-mir-17-5p;hsa-mir-20a-5p;hsa-mir-93-5p;hsa-mir-106b-5p;
SAP30BP	ENST00000584667.1	NM_013260	25.21	69.87	2.77	hsa-mir-30a-5p;hsa-mir-30c-5p;hsa-mir-30d-5p;hsa-mir-30b-5p;hsa-mir-30e-5p;
VMA21	ENST00000330374.6	NM_001017980	24.96	39.67	1.59	hsa-mir-18a-5p;hsa-mir-16-5p;hsa-mir-7-5p;hsa-mir-26a-5p;hsa-mir-26b-5p;
AFMID	ENST00000409257.5	NM_001145526	24.4	41.02	1.68	None
CASP7	ENST00000369321.2	NM_033338	23.66	36.9	1.56	hsa-mir-17-5p;hsa-mir-20a-5p;hsa-mir-93-5p;hsa-mir-106b-5p;
RPE	ENST00000359429.6	NM_199229	23.17	40.09	1.73	None
KIN	ENST00000379562.4	NM_012311	23.05	34.97	1.52	None
SCAMP1	ENST00000538629.1	NM_004866	21.6	34.72	1.61	hsa-mir-30a-5p;hsa-mir-30c-5p;hsa-mir-30d-5p;hsa-mir-30b-5p;hsa-mir-30e-5p;hsa-mir-30a-5p;hsa-mir-30c-5p;hsa-mir-30d-5p;hsa-mir-30b-5p;hsa-mir-30e-5p;hsa-mir-26a-5p;hsa-mir-26b-5p;
BAMBI	ENST00000375533.3	NM_012342	21.41	39.48	1.84	hsa-mir-17-5p;hsa-mir-20a-5p;hsa-mir-93-5p;hsa-mir-106b-5p;hsa-mir-19a-3p;hsa-mir-19b-3p;
INCENP	ENST00000394818.3	NM_001040694	21.27	52.74	2.48	None
CEPT1	ENST00000545121.1	NM_001007794	21.19	37.21	1.76	hsa-mir-340-5p;hsa-mir-340-5p;
TMEM87A	ENST00000389834.4	NM_015497	21.01	33.35	1.59	hsa-mir-30a-5p;hsa-mir-30c-5p;hsa-mir-30d-5p;hsa-mir-30b-5p;hsa-mir-30e-5p;hsa-mir-25-3p;hsa-mir-92a-3p;hsa-mir-16-5p;
COMMD8	ENST00000381571.4	NM_017845	20.99	32.54	1.55	hsa-mir-361-5p;hsa-mir-218-5p;hsa-mir-26a-5p;hsa-mir-26b-5p;
CDKN1B	ENST00000228872.4	NM_004064	20.8	41.14	1.98	hsa-mir-221-3p;hsa-mir-222-3p;hsa-mir-221-3p;hsa-mir-222-3p;hsa-mir-196b-5p;hsa-mir-148a-3p;hsa-mir-148b-3p;
AGK	ENST00000355413.4	NM_018238	20.16	38.42	1.91	hsa-mir-16-5p;
PON2	ENST00000536183.1	NM_000305	20.06	36.79	1.83	hsa-mir-30a-5p;hsa-mir-30c-5p;hsa-mir-30d-5p;hsa-mir-30b-5p;hsa-mir-30e-5p;hsa-mir-19a-3p;hsa-mir-19b-3p;
ADAM9	ENST00000487273.2	NM_003816	19.93	29.84	1.5	hsa-mir-30a-5p;hsa-mir-30c-5p;hsa-mir-30d-5p;hsa-mir-30b-5p;hsa-mir-30e-5p;hsa-mir-26a-5p;hsa-mir-26b-5p;hsa-mir-17-5p;hsa-mir-20a-5p;hsa-mir-93-5p;hsa-mir-106b-5p;hsa-mir-125a-5p;
SORBS3	ENST00000240123.7	NM_005775	19.69	38.84	1.97	None
C10orf137	ENST00000337623.3	NM_015608	19.29	29.85	1.55	hsa-mir-26a-5p;hsa-mir-26b-5p;hsa-mir-27b-3p;
ERO1L	ENST00000395686.3	NM_014584	18.95	35.88	1.89	hsa-let-7a-5p;hsa-let-7e-5p;hsa-let-7f-5p;hsa-let-7g-5p;hsa-mir-1271-5p;
GNS	ENST00000258145.3	NM_002076	18.55	32.84	1.77	hsa-mir-103a-3p;hsa-mir-27b-3p;hsa-mir-25-3p;hsa-mir-92a-3p;hsa-let-7a-5p;hsa-let-7e-5p;hsa-let-7f-5p;hsa-let-7g-5p;hsa-mir-17-5p;hsa-mir-20a-5p;hsa-mir-93-5p;hsa-mir-106b-5p;hsa-mir-320a;hsa-mir-148a-3p;hsa-mir-148b-3p;
UXS1	ENST00000283148.7	NM_025076	17.97	27.19	1.51	hsa-mir-17-5p;hsa-mir-20a-5p;hsa-mir-93-5p;hsa-mir-106b-5p;
MPP5	ENST00000261681.4	NM_022474	17.97	27.65	1.54	None
CYB5R4	ENST00000369681.5	NM_016230	17.41	27.55	1.58	hsa-mir-148a-3p;hsa-mir-148b-3p;
ZFAND1	ENST00000220669.5	NM_024699	17.18	35.02	2.04	hsa-mir-361-5p;
PCYOX1	ENST00000433351.2	NM_016297	16.24	24.64	1.52	hsa-mir-361-5p;
ELMOD2	ENST00000323570.3	NM_153702	15.85	32.98	2.08	hsa-mir-30a-5p;hsa-mir-30c-5p;hsa-mir-30d-5p;hsa-mir-30b-5p;hsa-mir-30e-5p;hsa-mir-19a-3p;hsa-mir-19b-3p;
TNRC6A	ENST00000395799.3	NM_014494	15.82	28.11	1.78	hsa-mir-148a-3p;hsa-mir-148b-3p;hsa-mir-148a-3p;hsa-mir-148b-3p;hsa-mir-182-5p;hsa-mir-7-5p;hsa-mir-19a-3p;hsa-mir-19b-3p;hsa-mir-17-5p;hsa-mir-20a-5p;hsa-mir-93-5p;hsa-mir-106b-5p;hsa-mir-374a-5p;hsa-mir-374b-5p;hsa-mir-374a-5p;hsa-mir-374b-5p;hsa-mir-1271-5p;hsa-mir-26a-5p;hsa-mir-26b-5p;hsa-mir-30a-5p;hsa-mir-30c-5p;hsa-mir-30d-5p;hsa-mir-30b-5p;hsa-mir-30e-5p;hsa-mir-30a-5p;hsa-mir-30c-5p;hsa…
SMAD6	ENST00000288840.5	NM_005585	15.51	25.36	1.64	hsa-mir-25-3p;hsa-mir-92a-3p;hsa-mir-374a-5p;hsa-mir-374b-5p;hsa-mir-374a-5p;hsa-mir-374b-5p;hsa-mir-17-5p;hsa-mir-20a-5p;hsa-mir-93-5p;hsa-mir-106b-5p;hsa-mir-196b-5p;
UBE2D1	ENST00000373910.4	NM_001204880	15.04	28.93	1.92	hsa-mir-26a-5p;hsa-mir-26b-5p;hsa-mir-340-5p;hsa-mir-148a-3p;hsa-mir-148b-3p;
GLS	ENST00000320717.3	NM_014905	14.94	23.63	1.58	hsa-mir-378a-3p;hsa-mir-125a-5p;
SHCBP1	ENST00000303383.3	NM_024745	14.51	25.3	1.74	hsa-mir-19a-3p;hsa-mir-19b-3p;hsa-mir-19a-3p;hsa-mir-19b-3p;
ZBTB18	ENST00000358704.4	NM_006352	14.48	22.77	1.57	hsa-mir-148a-3p;hsa-mir-148b-3p;hsa-mir-19a-3p;hsa-mir-19b-3p;hsa-mir-17-5p;hsa-mir-20a-5p;hsa-mir-93-5p;hsa-mir-106b-5p;hsa-mir-19a-3p;hsa-mir-19b-3p;hsa-mir-25-3p;hsa-mir-92a-3p;hsa-mir-27b-3p;hsa-mir-26a-5p;hsa-mir-26b-5p;hsa-mir-30a-5p;hsa-mir-30c-5p;hsa-mir-30d-5p;hsa-mir-30b-5p;hsa-mir-30e-5p;hsa-mir-361-5p;
CNNM3	ENST00000305510.3	NM_017623	13.86	21.32	1.54	hsa-mir-1271-5p;hsa-mir-17-5p;hsa-mir-20a-5p;hsa-mir-93-5p;hsa-mir-106b-5p;hsa-mir-182-5p;hsa-mir-182-5p;
RAB12	ENST00000329286.6	NM_001025300	13.74	22.22	1.62	hsa-mir-148a-3p;hsa-mir-148b-3p;hsa-mir-17-5p;hsa-mir-20a-5p;hsa-mir-93-5p;hsa-mir-106b-5p;
AP5M1	ENST00000261558.3	NM_018229	12.99	21.04	1.62	None
DPP9	ENST00000262960.9	NM_139159	12.99	19.83	1.53	hsa-mir-186-5p;hsa-mir-218-5p;hsa-mir-148a-3p;hsa-mir-148b-3p;hsa-mir-340-5p;hsa-mir-125a-5p;
DDHD2	ENST00000397166.2	NM_015214	12.78	20.68	1.62	hsa-mir-148a-3p;hsa-mir-148b-3p;hsa-mir-25-3p;hsa-mir-92a-3p;
RAB5A	ENST00000273047.4	NM_004162	12.67	23.22	1.83	None
TMEM9B	ENST00000534025.1	NM_020644	12.09	21.74	1.8	hsa-mir-218-5p;hsa-mir-27b-3p;hsa-mir-148a-3p;hsa-mir-148b-3p;hsa-mir-19a-3p;hsa-mir-19b-3p;
PLA2G12A	ENST00000243501.5	NM_030821	11.73	24.28	2.07	None
GPR180	ENST00000376958.4	NM_180989	11.31	17.66	1.56	hsa-mir-361-5p;hsa-mir-25-3p;hsa-mir-92a-3p;hsa-mir-30a-5p;hsa-mir-30c-5p;hsa-mir-30d-5p;hsa-mir-30b-5p;hsa-mir-30e-5p;hsa-mir-148a-3p;hsa-mir-148b-3p;
EMB	ENST00000303221.5	NM_198449	11.16	18.31	1.64	None
USP12	ENST00000282344.6	NM_182488	11.12	17.16	1.54	hsa-mir-148a-3p;hsa-mir-148b-3p;hsa-mir-16-5p;hsa-mir-10a-5p;hsa-mir-10b-5p;hsa-mir-19a-3p;hsa-mir-19b-3p;hsa-let-7a-5p;hsa-let-7e-5p;hsa-let-7f-5p;hsa-let-7g-5p;hsa-mir-320a;hsa-mir-320a;hsa-mir-125a-5p;
NFKBIA	ENST00000216797.5	NM_020529	10.8	18.63	1.73	None
PIAS4	ENST00000262971.2	NM_015897	10.77	22.14	2.06	None
FAM3C	ENST00000359943.3	NM_001040020	10.71	18.53	1.73	hsa-mir-218-5p;hsa-mir-21-5p;hsa-mir-17-5p;hsa-mir-20a-5p;hsa-mir-93-5p;hsa-mir-106b-5p;hsa-mir-18a-5p;
LYSMD3	ENST00000315948.6	NM_198273	10.55	17.21	1.63	hsa-mir-17-5p;hsa-mir-20a-5p;hsa-mir-93-5p;hsa-mir-106b-5p;hsa-mir-7-5p;hsa-mir-148a-3p;hsa-mir-148b-3p;hsa-mir-218-5p;hsa-mir-27b-3p;hsa-mir-30a-5p;hsa-mir-30c-5p;hsa-mir-30d-5p;hsa-mir-30b-5p;hsa-mir-30e-5p;
WFS1	ENST00000226760.1	NM_006005	10.48	18.81	1.79	hsa-mir-17-5p;hsa-mir-20a-5p;hsa-mir-93-5p;hsa-mir-106b-5p;
CTNNBIP1	ENST00000377263.1	NM_020248	10.32	18.58	1.8	hsa-mir-10a-5p;hsa-mir-10b-5p;hsa-mir-16-5p;hsa-mir-26a-5p;hsa-mir-26b-5p;hsa-mir-25-3p;hsa-mir-92a-3p;hsa-mir-192-5p;
CHKA	ENST00000265689.4	NM_001277	10.18	15.93	1.56	hsa-mir-30a-5p;hsa-mir-30c-5p;hsa-mir-30d-5p;hsa-mir-30b-5p;hsa-mir-30e-5p;hsa-mir-27b-3p;
RPLP0	ENST00000392514.4	No	1008.55	1614.26	1.6	None
SEPP1	ENST00000514985.1	No	448.46	684.91	1.53	None
SELM	ENST00000402395.1	No	207.31	728.09	3.51	None
ID2	ENST00000234091.4	No	176	329.06	1.87	None
MRPS7	ENST00000579761.1	No	142.5	246.66	1.73	None
MRPL13	ENST00000521648.1	No	124.3	233.51	1.88	None
SCOC	ENST00000394205.3	No	86.1	129.96	1.51	None
CD164	ENST00000413644.2	No	78.31	155.93	1.99	None
FAM96A	ENST00000300030.3	No	77.04	121.33	1.57	None
NOL7	ENST00000451315.2	No	71.36	114.2	1.6	None
RAB18	ENST00000356940.6	No	69.13	103.67	1.5	None
UTP6	ENST00000261708.4	No	69.05	128.51	1.86	None
NTHL1	ENST00000219066.1	No	61.5	97.66	1.59	None
LGALS3BP	ENST00000591778.1	No	53.05	85.59	1.61	None
UNG	ENST00000242576.2	No	52.61	91.05	1.73	None
RWDD1	ENST00000466444.2	No	44.72	80.39	1.8	None
CSTB	ENST00000291568.5	No	42.68	67.18	1.57	None
TAF13	ENST00000461096.2	No	41.72	62.61	1.5	None
FIBP	ENST00000338369.2	No	38.89	67.24	1.73	None
MPHOSPH6	ENST00000563100.1	No	37.05	59.52	1.61	None
SLC35B1	ENST00000240333.6	No	34.12	62.61	1.84	None
TMSB15A	ENST00000289373.4	No	31.05	49.69	1.6	None
GALNT11	ENST00000430044.2	No	28.65	45.32	1.58	None
SLC52A2	ENST00000524541.1	No	28.43	42.87	1.51	None
SNCA	ENST00000394989.2	No	27.86	43.24	1.55	None
ALKBH2	ENST00000343075.3	No	27.83	42	1.51	None
SLC6A15	ENST00000309283.7	No	26.44	42.37	1.6	None
EMP3	ENST00000599704.1	No	25.97	50.68	1.95	None
C19orf24	ENST00000409293.4	No	25.03	39.28	1.57	None
TVP23B	ENST00000307767.8	No	23.97	47.73	1.99	None
CD55	ENST00000367064.3	No	21.37	33.02	1.54	None
TRPT1	ENST00000394547.3	No	18.9	50.68	2.68	None
HAUS5	ENST00000587439.1	No	18.65	30.54	1.64	None
C1orf85	ENST00000461597.1	No	18.54	32.26	1.74	None
WRAP73	ENST00000378322.3	No	18.15	34.61	1.91	None
GOLIM4	ENST00000470487.1	No	17.49	27.72	1.58	None
WDR41	ENST00000296679.4	No	15.64	40.24	2.57	None
RAP2C	ENST00000342983.2	No	15.53	24.94	1.61	None
CRY1	ENST00000008527.5	No	15.5	23.62	1.52	None
NDUFAF5	ENST00000378106.5	No	14.13	21.48	1.52	None
ZNF644	ENST00000370440.1	No	13.81	22.01	1.59	None
RFK	ENST00000376736.1	No	13.52	23.32	1.72	None
IKBIP	ENST00000393042.3	No	13.16	20.93	1.59	None
SEC22C	ENST00000451653.1	No	12.83	22.57	1.76	None
DTNBP1	ENST00000344537.5	No	12.8	24.33	1.9	None
KLHL15	ENST00000328046.8	No	12	21.55	1.8	None
CCDC115	ENST00000259229.2	No	11.97	20.45	1.71	None
TUBD1	ENST00000346141.6	No	11.85	18.11	1.53	None
TMEM63B	ENST00000259746.9	No	11.69	18.28	1.56	None
CTSZ	ENST00000217131.5	No	11.61	20.27	1.75	None
PIGK	ENST00000370812.3	No	11.3	30.64	2.71	None
DST	ENST00000244364.6	No	11.17	18.19	1.63	None
PWWP2A	ENST00000524050.1	No	10.69	16.68	1.56	None
CASP6	ENST00000352981.3	No	10.54	37.52	3.56	None

## Sheet: shGP-LC
Ref ID of TargetScan: the ID of the longest transcript used for miRNA target prediction by TargetScan. "No" represents that the ID of the longest transcript of this gene is not present in the miRNA target database of TargetScan.
Top50 miRNAs target site: Predicted target sites of top 50 miRNAs by TargetScan. "None" represents no target site is predicted by TargetScan.
Gene Name	Gene ID	Ref ID of TargetScan	control (FPKM)	shGP-LC (FPKM)	Fold change	Top50 miRNAs target site
RNASEH2C	ENST00000308418.4	NM_032193	67.86	102.42	1.51	None
HAND1	ENST00000231121.2	NM_004821	63.48	102.9	1.62	hsa-mir-196b-5p;hsa-mir-25-3p;hsa-mir-92a-3p;hsa-let-7a-5p;hsa-let-7e-5p;hsa-let-7f-5p;hsa-let-7g-5p;
SLC38A2	ENST00000256689.5	NM_018976	60.54	99.64	1.65	hsa-mir-26a-5p;hsa-mir-26b-5p;hsa-mir-26a-5p;hsa-mir-26b-5p;hsa-mir-30a-5p;hsa-mir-30c-5p;hsa-mir-30d-5p;hsa-mir-30b-5p;hsa-mir-30e-5p;hsa-mir-7-5p;
SRPR	ENST00000332118.6	NM_003139	55.87	87.13	1.56	hsa-mir-25-3p;hsa-mir-92a-3p;hsa-mir-16-5p;
RPA1	ENST00000254719.5	NM_002945	52.8	99.87	1.89	hsa-mir-361-5p;
RPRD1A	ENST00000399022.4	NM_018170	51.64	78.99	1.53	hsa-mir-340-5p;hsa-mir-21-5p;hsa-mir-10a-5p;hsa-mir-10b-5p;hsa-mir-30a-5p;hsa-mir-30c-5p;hsa-mir-30d-5p;hsa-mir-30b-5p;hsa-mir-30e-5p;
SAT1	ENST00000379270.4	NM_002970	47.97	80.03	1.67	hsa-mir-320a;
PRPSAP1	ENST00000446526.3	NM_002766	37.29	64.44	1.73	None
ATXN7L3	ENST00000389384.4	NM_001098833	30.17	52.95	1.75	hsa-let-7a-5p;hsa-let-7e-5p;hsa-let-7f-5p;hsa-let-7g-5p;hsa-mir-16-5p;hsa-mir-16-5p;hsa-mir-125a-5p;
RHOT2	ENST00000315082.4	NM_138769	28.24	57.59	2.04	hsa-mir-125a-5p;
SAP30BP	ENST00000584667.1	NM_013260	25.21	50.98	2.02	hsa-mir-30a-5p;hsa-mir-30c-5p;hsa-mir-30d-5p;hsa-mir-30b-5p;hsa-mir-30e-5p;
ATF1	ENST00000262053.3	NM_005171	24.46	36.99	1.51	hsa-mir-30a-5p;hsa-mir-30c-5p;hsa-mir-30d-5p;hsa-mir-30b-5p;hsa-mir-30e-5p;hsa-mir-192-5p;hsa-mir-340-5p;
AFMID	ENST00000409257.5	NM_001145526	24.4	50.08	2.05	None
HGS	ENST00000329138.4	NM_004712	23.18	34.84	1.5	None
RAB14	ENST00000373840.4	NM_016322	22.64	35.74	1.58	hsa-mir-19a-3p;hsa-mir-19b-3p;hsa-mir-19a-3p;hsa-mir-19b-3p;hsa-mir-320a;hsa-mir-148a-3p;hsa-mir-148b-3p;hsa-mir-148a-3p;hsa-mir-148b-3p;hsa-mir-25-3p;hsa-mir-92a-3p;hsa-mir-27b-3p;hsa-mir-25-3p;hsa-mir-92a-3p;
INCENP	ENST00000394818.3	NM_001040694	21.27	49.95	2.35	None
TLN1	ENST00000314888.9	NM_006289	20.83	31.65	1.52	None
CDKN1B	ENST00000228872.4	NM_004064	20.8	36.5	1.75	hsa-mir-221-3p;hsa-mir-222-3p;hsa-mir-221-3p;hsa-mir-222-3p;hsa-mir-196b-5p;hsa-mir-148a-3p;hsa-mir-148b-3p;
SYNGR1	ENST00000328933.5	NM_004711	20.67	31.88	1.54	hsa-mir-218-5p;
AGK	ENST00000355413.4	NM_018238	20.16	36.15	1.79	hsa-mir-16-5p;
SKI	ENST00000378536.4	NM_003036	19.84	30.42	1.53	hsa-mir-21-5p;hsa-mir-17-5p;hsa-mir-20a-5p;hsa-mir-93-5p;hsa-mir-106b-5p;hsa-mir-16-5p;hsa-mir-218-5p;hsa-mir-340-5p;hsa-mir-374a-5p;hsa-mir-374b-5p;hsa-mir-25-3p;hsa-mir-92a-3p;
SORBS3	ENST00000240123.7	NM_005775	19.69	39.85	2.02	None
ZCCHC10	ENST00000324170.3	NM_017665	19.34	31.54	1.63	hsa-mir-30a-5p;hsa-mir-30c-5p;hsa-mir-30d-5p;hsa-mir-30b-5p;hsa-mir-30e-5p;
POLR3H	ENST00000355209.4	NM_001018050	19.31	46.58	2.41	None
PAQR3	ENST00000512733.1	NM_001040202	18.88	38.23	2.02	hsa-mir-340-5p;hsa-mir-374a-5p;hsa-mir-374b-5p;hsa-mir-16-5p;
FAM84B	ENST00000304916.3	NM_174911	18.71	32.18	1.72	hsa-mir-27b-3p;hsa-let-7a-5p;hsa-let-7e-5p;hsa-let-7f-5p;hsa-let-7g-5p;hsa-mir-340-5p;
MMD	ENST00000262065.3	NM_012329	18.12	29.89	1.65	hsa-mir-27b-3p;hsa-mir-25-3p;hsa-mir-92a-3p;hsa-mir-30a-5p;hsa-mir-30c-5p;hsa-mir-30d-5p;hsa-mir-30b-5p;hsa-mir-30e-5p;hsa-mir-148a-3p;hsa-mir-148b-3p;hsa-mir-182-5p;hsa-mir-16-5p;
MPP5	ENST00000261681.4	NM_022474	17.97	27.15	1.51	None
CYB5R4	ENST00000369681.5	NM_016230	17.41	29.68	1.7	hsa-mir-148a-3p;hsa-mir-148b-3p;
CC2D1A	ENST00000318003.7	NM_017721	16.89	25.32	1.5	hsa-mir-17-5p;hsa-mir-20a-5p;hsa-mir-93-5p;hsa-mir-106b-5p;hsa-mir-19a-3p;hsa-mir-19b-3p;
FAM57A	ENST00000308278.8	NM_024792	15.7	25.39	1.62	hsa-mir-17-5p;hsa-mir-20a-5p;hsa-mir-93-5p;hsa-mir-106b-5p;hsa-mir-1271-5p;
UBE2D1	ENST00000373910.4	NM_001204880	15.04	30	1.99	hsa-mir-26a-5p;hsa-mir-26b-5p;hsa-mir-340-5p;hsa-mir-148a-3p;hsa-mir-148b-3p;
ADCY3	ENST00000260600.5	NM_004036	14.62	22.2	1.52	hsa-mir-27b-3p;hsa-mir-25-3p;hsa-mir-92a-3p;
ZBTB18	ENST00000358704.4	NM_006352	14.48	27.67	1.91	hsa-mir-148a-3p;hsa-mir-148b-3p;hsa-mir-19a-3p;hsa-mir-19b-3p;hsa-mir-17-5p;hsa-mir-20a-5p;hsa-mir-93-5p;hsa-mir-106b-5p;hsa-mir-19a-3p;hsa-mir-19b-3p;hsa-mir-25-3p;hsa-mir-92a-3p;hsa-mir-27b-3p;hsa-mir-26a-5p;hsa-mir-26b-5p;hsa-mir-30a-5p;hsa-mir-30c-5p;hsa-mir-30d-5p;hsa-mir-30b-5p;hsa-mir-30e-5p;hsa-mir-361-5p;
USP21	ENST00000368002.3	NM_001014443	13.89	25.69	1.85	hsa-let-7a-5p;hsa-let-7e-5p;hsa-let-7f-5p;hsa-let-7g-5p;
TYW3	ENST00000370867.3	NM_138467	13.5	20.82	1.54	hsa-mir-361-5p;
CRTC2	ENST00000368633.1	NM_181715	13.16	21.07	1.6	hsa-mir-374a-5p;hsa-mir-374b-5p;
LEF1	ENST00000379951.2	NM_001130713	12.99	21.39	1.65	hsa-mir-26a-5p;hsa-mir-26b-5p;
GATA2	ENST00000341105.2	NM_032638	12.83	23.12	1.8	hsa-mir-27b-3p;hsa-mir-25-3p;hsa-mir-92a-3p;
DDHD2	ENST00000397166.2	NM_015214	12.78	21.69	1.7	hsa-mir-148a-3p;hsa-mir-148b-3p;hsa-mir-25-3p;hsa-mir-92a-3p;
RAB5A	ENST00000273047.4	NM_004162	12.67	27.8	2.19	None
ZCCHC11	ENST00000371544.3	NM_001009881	12.42	19.09	1.54	hsa-mir-340-5p;hsa-mir-1271-5p;hsa-mir-186-5p;hsa-mir-186-5p;
TMEM9B	ENST00000534025.1	NM_020644	12.09	20.59	1.7	hsa-mir-218-5p;hsa-mir-27b-3p;hsa-mir-148a-3p;hsa-mir-148b-3p;hsa-mir-19a-3p;hsa-mir-19b-3p;
PLA2G12A	ENST00000243501.5	NM_030821	11.73	27.16	2.32	None
FAM86A	ENST00000427587.4	NM_201400	11.03	16.66	1.51	None
RAB2B	ENST00000397762.1	NM_001163380	10.8	16.91	1.57	hsa-mir-19a-3p;hsa-mir-19b-3p;
CHKA	ENST00000265689.4	NM_001277	10.18	20.33	2	hsa-mir-30a-5p;hsa-mir-30c-5p;hsa-mir-30d-5p;hsa-mir-30b-5p;hsa-mir-30e-5p;hsa-mir-27b-3p;
RPLP0	ENST00000392514.4	No	1008.55	1833.96	1.82	None
SEPP1	ENST00000514985.1	No	448.46	704.93	1.57	None
CD164	ENST00000413644.2	No	78.31	134.21	1.71	None
SERPINH1	ENST00000533603.1	No	75.44	135.01	1.79	None
HIST1H2BK	ENST00000396891.4	No	74.3	114.99	1.55	None
MIEN1	ENST00000394231.3	No	72.08	116.64	1.62	None
UTP6	ENST00000261708.4	No	69.05	122.89	1.78	None
LGALS3BP	ENST00000591778.1	No	53.05	88.8	1.67	None
SAT1	ENST00000379251.3	No	47.97	80.03	1.67	None
TSR3	ENST00000007390.2	No	45.83	74.15	1.62	None
DEAF1	ENST00000527170.1	No	39.36	60.71	1.54	None
LARP7	ENST00000344442.5	No	36.21	57.97	1.6	None
PTGES2	ENST00000338961.6	No	35.12	55.5	1.58	None
SLC4A2	ENST00000483786.1	No	34.34	55.49	1.62	None
CIZ1	ENST00000372954.1	No	33.37	50.66	1.52	None
MOB1A	ENST00000396049.4	No	33.31	50.01	1.5	None
WDR13	ENST00000376729.5	No	31.06	46.92	1.51	None
CSTF3	ENST00000528865.1	No	28.49	74.43	2.61	None
SLC52A2	ENST00000524541.1	No	28.43	46.06	1.62	None
NRBP1	ENST00000233557.3	No	28.25	42.41	1.5	None
CTSA	ENST00000606788.1	No	27.85	41.79	1.5	None
EMP3	ENST00000599704.1	No	25.97	51.54	1.98	None
JUND	ENST00000252818.3	No	25.22	39.46	1.56	None
TVP23B	ENST00000307767.8	No	23.97	40.67	1.7	None
SRGAP2	ENST00000295713.5	No	22.34	36.44	1.63	None
TEX30	ENST00000376027.1	No	22.17	34.19	1.54	None
FAM133B	ENST00000438306.1	No	20.18	30.24	1.5	None
TRPT1	ENST00000394547.3	No	18.9	29.52	1.56	None
HAUS5	ENST00000587439.1	No	18.65	29.31	1.57	None
PDDC1	ENST00000465313.2	No	18.38	35.24	1.92	None
DNAH14	ENST00000445597.2	No	18.03	39.31	2.18	None
KLC2	ENST00000531240.1	No	16.89	28.86	1.71	None
ZFAND2B	ENST00000436556.1	No	15.65	26.08	1.67	None
WDR41	ENST00000296679.4	No	15.64	28.06	1.79	None
MESP1	ENST00000300057.4	No	15.32	23.03	1.5	None
HIST2H2AA4	ENST00000369159.2	No	14.64	24.64	1.68	None
NFKBIB	ENST00000576510.1	No	14.29	26.19	1.83	None
NARFL	ENST00000251588.2	No	14.18	27.72	1.96	None
NDUFAF5	ENST00000378106.5	No	14.13	29.32	2.07	None
ZNF644	ENST00000370440.1	No	13.81	21.18	1.53	None
STOM	ENST00000286713.2	No	13.67	22.72	1.66	None
CCDC115	ENST00000259229.2	No	11.97	20.69	1.73	None
RTN2	ENST00000245923.4	No	11.73	17.61	1.5	None
HIST3H2A	ENST00000366695.2	No	11.65	22.65	1.94	None
TMEM185A	ENST00000513505.2	No	11.41	19.06	1.67	None
DST	ENST00000244364.6	No	11.17	20.28	1.82	None
APOE	ENST00000252486.4	No	10.52	17.71	1.68	None

## Sheet: saiGP-RZ
Ref ID of TargetScan: the ID of the longest transcript used for miRNA target prediction by TargetScan. "No" represents that the ID of the longest transcript of this gene is not present in the miRNA target database of TargetScan.
Top50 miRNAs target site: Predicted target sites of top 50 miRNAs by TargetScan. "None" represents no target site is predicted by TargetScan.
Gene Name	Gene ID	Ref ID of TargetScan	control (FPKM)	saiGP-RZ (FPKM)	Fold change	Top50 miRNAs target site
PNISR	ENST00000369239.5	NM_032870	65	115.63	1.78	hsa-mir-27b-3p;hsa-mir-103a-3p;hsa-mir-16-5p;
RPRD1A	ENST00000399022.4	NM_018170	51.64	112.08	2.17	hsa-mir-340-5p;hsa-mir-21-5p;hsa-mir-10a-5p;hsa-mir-10b-5p;hsa-mir-30a-5p;hsa-mir-30c-5p;hsa-mir-30d-5p;hsa-mir-30b-5p;hsa-mir-30e-5p;
SAT1	ENST00000379270.4	NM_002970	47.97	85.4	1.78	hsa-mir-320a;
UBE2E3	ENST00000410062.4	NM_006357	46.24	73.82	1.6	hsa-mir-374a-5p;hsa-mir-374b-5p;hsa-mir-340-5p;
AK2	ENST00000373449.2	NM_013411	45.41	111.96	2.47	hsa-mir-27b-3p;hsa-mir-103a-3p;
USF2	ENST00000222305.3	NM_003367	41.46	86.37	2.08	hsa-mir-339-5p;hsa-mir-25-3p;hsa-mir-92a-3p;
PRPSAP1	ENST00000446526.3	NM_002766	37.29	63.39	1.7	None
FAM216A	ENST00000377673.5	NM_013300	29.13	57.79	1.98	hsa-mir-182-5p;hsa-mir-1271-5p;
RHOT2	ENST00000315082.4	NM_138769	28.24	47.76	1.69	hsa-mir-125a-5p;
SVIP	ENST00000354193.4	NM_148893	25.58	43.98	1.72	hsa-mir-125a-5p;
SAP30BP	ENST00000584667.1	NM_013260	25.21	87.36	3.47	hsa-mir-30a-5p;hsa-mir-30c-5p;hsa-mir-30d-5p;hsa-mir-30b-5p;hsa-mir-30e-5p;
RALB	ENST00000272519.5	NM_002881	24.26	46.48	1.92	hsa-mir-182-5p;hsa-mir-340-5p;hsa-let-7a-5p;hsa-let-7f-5p;hsa-let-7g-5p;hsa-mir-1271-5p;
RPE	ENST00000359429.6	NM_199229	23.17	36.13	1.56	None
INCENP	ENST00000394818.3	NM_001040694	21.27	47.15	2.22	None
CDKN1B	ENST00000228872.4	NM_004064	20.8	31.77	1.53	hsa-mir-221-3p;hsa-mir-222-3p;hsa-mir-221-3p;hsa-mir-222-3p;hsa-mir-196b-5p;hsa-mir-148a-3p;hsa-mir-148b-3p;
ERO1L	ENST00000395686.3	NM_014584	18.95	30.24	1.6	hsa-let-7a-5p;hsa-let-7f-5p;hsa-let-7g-5p;hsa-mir-1271-5p;
SUV39H2	ENST00000313519.5	NM_001193425	17.79	33.17	1.86	hsa-mir-30a-5p;hsa-mir-30c-5p;hsa-mir-30d-5p;hsa-mir-30b-5p;hsa-mir-30e-5p;
CYB5R4	ENST00000369681.5	NM_016230	17.41	28.87	1.66	hsa-mir-148a-3p;hsa-mir-148b-3p;
UBE2D1	ENST00000373910.4	NM_001204880	15.04	25.55	1.7	hsa-mir-26a-5p;hsa-mir-26b-5p;hsa-mir-340-5p;hsa-mir-148a-3p;hsa-mir-148b-3p;
TMOD1	ENST00000259365.4	NM_003275	14.01	21.71	1.55	hsa-mir-340-5p;hsa-mir-10a-5p;hsa-mir-10b-5p;hsa-mir-186-5p;
DDHD2	ENST00000397166.2	NM_015214	12.78	19.77	1.55	hsa-mir-148a-3p;hsa-mir-148b-3p;hsa-mir-25-3p;hsa-mir-92a-3p;
RAB5A	ENST00000273047.4	NM_004162	12.67	23.8	1.88	None
PLA2G12A	ENST00000243501.5	NM_030821	11.73	21.27	1.81	None
RAB2B	ENST00000397762.1	NM_001163380	10.8	20.8	1.93	hsa-mir-19a-3p;hsa-mir-19b-3p;
RPLP0	ENST00000392514.4	No	1008.55	1670.81	1.66	None
SELM	ENST00000402395.1	No	207.31	533.71	2.57	None
MRPL13	ENST00000521648.1	No	124.3	215.48	1.73	None
SLC3A2	ENST00000377892.1	No	106.08	220.3	2.08	None
CLU	ENST00000316403.10	No	77.27	141.63	1.83	None
FAM96A	ENST00000300030.3	No	77.04	119.65	1.55	None
UTP6	ENST00000261708.4	No	69.05	152.13	2.2	None
SAT1	ENST00000379251.3	No	47.97	85.4	1.78	None
FIBP	ENST00000338369.2	No	38.89	62.79	1.61	None
CHID1	ENST00000323541.7	No	37.56	58.73	1.56	None
MPHOSPH6	ENST00000563100.1	No	37.05	55.52	1.5	None
LARP7	ENST00000344442.5	No	36.21	81.24	2.24	None
HEXB	ENST00000511181.1	No	34.19	65.9	1.93	None
POLR3D	ENST00000306433.4	No	25.77	41.62	1.61	None
GTF2H3	ENST00000542279.1	No	20.1	30.12	1.5	None
WRAP73	ENST00000378322.3	No	18.15	27.78	1.53	None
DNAH14	ENST00000445597.2	No	18.03	46.78	2.59	None
SUGP1	ENST00000589144.1	No	17.27	30.97	1.79	None
C9orf37	ENST00000371417.3	No	15.97	24.55	1.54	None
WDR41	ENST00000296679.4	No	15.64	35.64	2.28	None
RCHY1	ENST00000324439.5	No	14.58	22.03	1.51	None
NDUFAF5	ENST00000378106.5	No	14.13	25.49	1.8	None
CCDC115	ENST00000259229.2	No	11.97	18.37	1.54	None
BET1	ENST00000357520.4	No	11.74	18.66	1.59	None
PIGK	ENST00000370812.3	No	11.3	22.99	2.03	None
DST	ENST00000244364.6	No	11.17	19.03	1.7	None
