# Supplementary material for: Ribozyme-enhanced single-stranded Ago2-processed interfering RNA triggers efficient gene silencing with fewer off-target effects
Source: Nat Commun. 2015 Oct 12;6:8430. doi: 10.1038/ncomms9430 (PMC4633630; doi:10.1038/ncomms9430)
Supplement: Supplementary Data 5 — Expression level of different types of small RNAs in the cells transfected with shRNA, shRNA-LC or saiRNA-RZ targeting EGFP or LaminC. [file ncomms9430-s6.xlsx]

## Sheet: small RNA proportion
Sample Name	Total counts	Useful counts	Counts mapped to genome	siRNA	miRNA	tRNA	snoRNA	rRNA	others											total reads
con	3221882	1840220	1456985	0	984197	66316	42839	36489	327144											0
shGP	4389376	2517080	1670551	317861	1089025	84428	52386	45372	399340											0
shGP-LC	3948174	2259993	1442628	283723	902937	84728	51695	45285	357983											#REF!
saiGP-RZ	3012233	1561946	1189514	25988	761227	63151	40099	34294	290743											0
shLC	3870353	2567873	1351891	611336	867831	68208	42899	39106	333847											0
shLC-LC	4811718	3262240	1185526	1351458	719278	64124	41564	39847	320713											0
saiLC-RZ	3770760	2144465	1465057	209303	955098	75915	44089	41360	348595											0
																				0
																				#REF!
																				#REF!
																				#REF!
																				#REF!
