# Supplementary material for: Ribozyme-enhanced single-stranded Ago2-processed interfering RNA triggers efficient gene silencing with fewer off-target effects
Source: Nat Commun. 2015 Oct 12;6:8430. doi: 10.1038/ncomms9430 (PMC4633630; doi:10.1038/ncomms9430)
Supplement: Supplementary Data 6 — Expression atlas of endogenous miRNAs detected by small RNA-seq in the cells transfected with shRNA, shRNA-LC and saiRNA-RZ targeting EGFP or LaminC. [file ncomms9430-s7.xlsx]

## Sheet: miRNA Expression Atlas
miRNA ID	con	shGP	shGP-LC	saiGP-RZ	shLC	shLC-LC	saiLC-RZ
hsa-mir-10a-5p	126098	132564	128237	130065	117812	125636	127894
hsa-mir-92a-3p	108963	114477	106603	116995	119787	126254	119905
hsa-mir-20a-5p	65982.7	67895.6	63756.4	69896.4	67695.2	66999.1	66357.6
hsa-mir-10b-5p	52409.2	50694	53771.2	55289.7	53383.7	53427.2	53034.3
hsa-mir-17-5p	47355.4	43707	47036.5	45420.1	50241.3	46422.9	45736.7
hsa-mir-99b-5p	41545.5	38862.3	39875.4	36638.2	34905.4	37601.6	38299.7
hsa-mir-30e-5p	35246	38577.6	34425.4	33080.8	35592.2	33555.9	34699.1
hsa-mir-191-5p	24035.8	23465	24517.8	23878.6	25286	27964.2	25177.5
hsa-mir-30d-5p	24402.6	24588	22841	22721.2	24023.1	25137.7	25022.6
hsa-mir-30c-5p	23590.8	25156.4	23063.6	24070.3	25220.3	23347	24102.2
hsa-mir-26a-5p	23190.5	23975.6	21806.6	23893	24110.7	24891.6	26328.2
hsa-mir-148a-3p	25673.7	23491.7	22784.5	23225.7	22390.3	19337.4	21035.5
hsa-mir-221-3p	21512	21485.3	20886.3	21898.9	23884.8	21641.1	21167.5
hsa-mir-103a-3p	19398.6	17730.5	20600.6	18373	19602.9	18817.5	18352
hsa-mir-30a-5p	17830.8	17553.3	18681.3	17494.1	17215.3	16529.1	17282
hsa-mir-148b-3p	18286	16059.3	15491.7	17065.9	15155	15362.6	14906.3
hsa-mir-93-5p	13787.9	12596.6	12355.2	12563.9	12472.5	12690.5	13057.3
hsa-mir-151a-5p	11370.7	11385.4	11664.2	12445.7	12230.5	11724.3	11858.5
hsa-mir-7-5p	12983.2	12181.5	9739.33	9708.01	13075.1	10549.5	12707.6
hsa-mir-21-5p	11889.9	12230.2	11805.9	11539.3	10929.5	9948.87	10079.6
hsa-mir-423-3p	11296.5	10186.2	10134.7	10740.6	11612.9	11590.8	11532.8
hsa-mir-222-3p	9583.45	9227.52	10627.5	10295.2	10662.2	11674.2	10633.5
hsa-mir-378a-3p	9506.23	9459.84	11103.8	10793.1	10562	9519.27	10230.4
hsa-mir-99a-5p	9412.75	10697.6	10472.5	9809.16	9498.39	10388.2	9630.43
hsa-mir-19b-3p	9530.61	9494.73	10639.7	9671.23	9879.8	8846.37	8648.33
hsa-mir-27b-3p	9109.96	8919.91	9780.31	9074.82	9186.12	8833.86	9389.61
hsa-mir-186-5p	9004.29	8539.75	9508.97	8605.84	9104.31	9111.92	8818.99
hsa-mir-25-3p	9189.22	9076.93	8216.52	8943.46	8635.32	8782.42	8781.3
hsa-let-7a-5p	8596.86	8561.79	9415.94	8725.39	7374.71	7818.95	8113.3
hsa-let-7f-5p	8704.56	8465.37	9700.57	8570.37	7377.01	7189.15	7463.11
hsa-mir-125a-5p	7406.04	7610.48	7934.11	6561.77	7117.75	6883.29	7533.26
hsa-mir-374a-5p	6167.46	7107.27	7447.92	6216.28	6081.83	6371.67	5738.68
hsa-mir-374b-5p	5675.69	6032	6609.54	6213.65	6689.09	6363.33	5960.64
hsa-let-7g-5p	5072.16	5028.35	5651.56	5120.68	4157.49	4318.22	4375.47
hsa-mir-192-5p	4421.88	4873.17	4514.16	4208.99	4608.04	4439.17	4385.94
hsa-mir-18a-5p	4432.04	3896.15	4627.12	4185.35	4478.98	4289.02	4036.24
hsa-mir-320a	4149.58	4040.31	4616.05	4096.02	4010	4204.22	4585.92
hsa-mir-196b-5p	3936.2	4294.67	4117.67	3768.92	3670.07	3534.1	3994.35
hsa-mir-182-5p	3814.28	3897.98	4112.14	3826.72	3992.71	3744.03	3739.93
hsa-mir-1271-5p	3392.61	4184.48	4002.49	3721.62	3460.35	3933.11	4284.38
hsa-mir-30b-5p	3632.4	3723.51	3941.58	3855.62	4095.27	3360.31	3519.01
hsa-mir-19a-3p	3823.42	3849.31	4096.63	3654.63	3599.78	3310.26	3027.96
hsa-mir-16-5p	3313.36	3271.73	3812	3317.01	3839.46	3678.69	3658.26
hsa-mir-340-5p	3865.08	3842.89	3401.12	3226.37	3689.66	3225.46	3356.72
hsa-mir-26b-5p	3524.7	3742.8	3591.61	3318.33	3418.87	3282.46	3581.83
hsa-mir-183-5p	3303.2	3337.85	3526.27	3594.2	3131.95	3214.33	2958.86
hsa-mir-361-5p	3076.62	3186.34	3306.99	3006.99	3172.28	2818.1	3339.97
hsa-let-7e-5p	3454.59	3267.14	3543.99	2806	2616.87	2905.69	3012.26
hsa-mir-218-5p	3070.52	2897.09	3004.64	3087.12	2937.21	2751.37	2782.96
hsa-mir-629-5p	2606.19	2640.89	2714.48	2999.11	3220.67	3264.38	2995.5
hsa-mir-339-5p	2622.44	2437.96	2813.04	3197.47	2929.14	3005.79	2822.75
hsa-mir-106b-5p	2876.46	2681.3	2912.72	2455.25	2753.99	2594.27	2557.85
hsa-mir-106b-3p	2886.62	2460.92	2376.69	2691.71	2683.7	2800.03	2611.25
hsa-mir-146b-5p	2537.09	2505.91	2588.22	2683.82	2743.62	2512.24	2560.99
hsa-mir-501-3p	2470.03	2421.43	2573.82	2647.04	2574.23	2808.37	2611.25
hsa-mir-96-5p	2468	2522.44	2751.02	2376.43	2465.92	2359.31	2396.61
hsa-mir-423-5p	2330.83	2186.36	2652.46	2509.11	2726.34	2451.07	2580.89
hsa-mir-185-5p	2433.46	2430.61	2601.51	2556.4	2369.12	2395.46	2521.21
hsa-mir-484	2468	2246.96	1902.68	2072.97	2053.4	2754.15	2599.73
hsa-mir-151a-3p	2485.27	2091.78	2135.25	2276.59	2310.36	2111.84	2197.68
hsa-mir-128	2347.09	2101.88	2066.59	2288.41	2210.11	1936.66	2218.62
hsa-mir-24-3p	1793.34	2045.87	2418.77	1917.96	2089.12	2293.97	2108.68
hsa-mir-941	2117.46	1846.61	1898.25	2075.6	2060.31	2002.01	1997.7
hsa-mir-221-5p	1944.73	1923.74	2254.86	2046.7	1869.03	2088.21	1850.07
hsa-mir-107	2047.35	1816.3	2108.67	1891.68	1867.88	2064.57	1994.56
hsa-mir-27a-3p	1735.42	1789.67	2168.48	1814.18	1696.18	1737.85	2025.97
hsa-mir-342-3p	1624.67	1591.33	1727.7	1632.89	1753.8	1707.27	1574.71
hsa-mir-197-3p	1625.69	1466.45	1714.41	1614.5	1696.18	1569.63	1671.03
hsa-mir-181a-5p	1375.74	1553.68	1564.89	1480.5	1564.82	1497.33	1586.22
hsa-mir-130b-5p	1541.36	1542.66	1356.68	1580.34	1577.5	1541.82	1474.19
hsa-mir-196a-5p	1514.94	1449	1418.7	1400.37	1504.9	1373.6	1504.56
hsa-mir-22-3p	1386.92	1307.59	1486.26	1204.63	1323.99	1469.53	1488.85
hsa-mir-15b-5p	1346.28	1305.76	1351.15	1371.47	1375.84	1334.67	1319.24
hsa-mir-615-3p	1419.43	1100.98	1289.13	1196.75	1404.65	1391.67	1458.49
hsa-mir-92b-3p	1197.93	1063.34	1138.51	1162.6	1267.53	1292.96	1389.39
hsa-mir-500a-3p	1031.3	1011.91	1134.08	1192.81	1241.03	1128.91	1132.87
hsa-mir-425-5p	979.479	864.076	1250.36	1125.81	1131.56	987.101	1015.6
hsa-mir-532-5p	1016.06	957.737	971.275	968.174	1060.11	1039.93	1035.5
hsa-mir-362-5p	934.772	898.051	1156.23	941.9	1167.28	910.635	989.427
hsa-mir-769-5p	1010.98	909.988	979.027	918.254	1064.72	956.515	974.769
hsa-mir-421	862.632	818.163	893.75	775.064	876.899	925.929	956.97
hsa-mir-874	823.006	848.465	908.148	832.866	828.502	796.632	871.115
hsa-mir-29a-3p	619.795	718.074	880.46	675.226	742.08	727.118	711.969
hsa-mir-31-5p	595.409	630.84	827.3	807.906	723.643	814.706	669.041
hsa-mir-23a-3p	699.047	665.733	763.065	687.049	672.942	714.605	720.345
hsa-mir-9-5p	752.898	704.3	689.971	706.754	760.517	606.163	580.045
hsa-mir-194-5p	651.292	718.074	819.548	709.381	664.876	613.115	616.691
hsa-mir-708-5p	691.935	581.254	642.348	616.111	681.008	738.24	764.319
hsa-mir-10a-3p	686.854	654.714	714.336	647.639	691.379	617.286	649.148
hsa-mir-450a-5p	789.476	660.224	634.596	646.325	637.221	599.212	596.797
hsa-mir-101-3p	725.465	731.847	616.876	669.971	679.856	563.065	564.34
hsa-mir-15a-5p	586.265	638.186	749.775	578.014	583.063	563.065	619.832
hsa-let-7i-5p	593.377	612.474	836.16	648.952	518.534	474.087	558.058
hsa-mir-140-3p	522.253	565.644	599.156	601.66	622.241	665.946	651.242
hsa-mir-181b-5p	579.152	640.022	612.446	556.995	569.235	575.577	618.785
hsa-mir-660-5p	634.019	621.657	523.846	564.877	583.063	526.917	595.75
hsa-mir-25-5p	415.567	465.554	559.286	708.067	534.666	549.162	671.135
hsa-mir-345-5p	574.072	505.957	601.371	560.936	540.428	469.916	549.682
hsa-mir-23b-3p	528.35	491.265	547.104	522.84	542.732	611.725	549.682
hsa-let-7c	497.868	539.014	586.973	533.349	521.991	508.844	502.566
hsa-mir-148a-5p	503.964	518.813	572.576	524.154	488.574	517.185	543.4
hsa-mir-125b-5p	438.937	440.761	512.771	450.588	512.773	518.576	431.369
hsa-mir-340-3p	504.98	533.505	497.266	436.138	414.827	401.792	436.604
hsa-mir-548k	461.29	397.603	440.784	404.61	450.549	436.549	403.1
hsa-mir-1301	418.615	365.465	407.559	412.492	464.376	465.745	441.839
hsa-mir-1296	386.102	409.541	384.301	417.747	464.376	465.745	424.04
hsa-mir-363-3p	441.985	423.314	421.956	412.492	389.477	393.45	386.348
hsa-mir-30e-3p	383.053	434.333	435.246	390.16	411.37	365.644	388.442
hsa-mir-505-3p	466.37	349.854	405.344	377.023	414.827	397.621	406.241
hsa-mir-454-3p	398.294	367.301	431.924	350.75	407.914	315.594	347.608
hsa-mir-92a-1-5p	266.207	343.426	489.514	453.216	306.511	428.207	362.266
hsa-mir-28-3p	413.535	393.93	383.194	302.144	361.822	351.742	377.972
hsa-mir-590-3p	410.487	394.849	411.989	306.085	381.411	300.301	364.361
hsa-mir-744-5p	350.54	258.947	455.181	356.004	392.934	429.597	389.489
hsa-mir-378a-5p	341.395	284.658	398.699	366.514	399.847	444.891	364.361
hsa-mir-9-3p	388.134	350.772	385.409	348.122	399.847	339.229	342.373
hsa-mir-450b-5p	423.696	404.949	403.129	356.004	318.034	312.814	295.258
hsa-mir-589-5p	306.849	345.263	364.367	329.731	373.345	361.474	385.301
hsa-mir-365b-3p	351.556	342.508	361.044	375.709	326.1	329.497	313.057
hsa-mir-365a-3p	351.556	342.508	361.044	375.709	326.1	329.497	313.057
hsa-mir-652-3p	370.861	266.293	322.282	369.141	372.192	314.204	324.574
hsa-mir-502-3p	319.042	323.225	286.842	379.65	333.014	310.033	318.292
hsa-mir-455-3p	296.689	334.244	337.787	300.83	291.531	339.229	345.514
hsa-mir-374a-3p	376.957	381.993	323.389	267.988	305.359	246.08	260.706
hsa-mir-100-5p	267.223	321.388	313.422	290.321	323.796	316.985	287.929
hsa-mir-140-5p	319.042	283.74	300.132	331.044	283.465	294.74	294.211
hsa-mir-181a-3p	308.881	311.288	248.079	320.535	269.638	244.69	290.023
hsa-mir-149-5p	322.09	262.62	287.949	287.693	259.267	266.934	278.505
hsa-let-7d-5p	263.159	296.596	416.419	256.165	175.149	255.812	251.283
hsa-mir-339-3p	222.516	233.236	279.089	291.634	304.207	279.447	288.976
hsa-mir-18a-3p	252.998	262.62	284.627	244.342	270.79	229.397	313.057
hsa-mir-181d	351.556	265.375	279.089	236.46	201.652	216.884	286.882
hsa-mir-95	226.581	326.898	253.617	269.302	283.465	265.544	231.39
hsa-mir-152	327.17	234.154	227.037	286.38	258.115	221.055	268.035
hsa-mir-15b-3p	287.544	245.173	228.144	231.206	281.161	254.422	251.283
hsa-mir-3909	250.966	213.035	282.412	240.401	244.287	272.495	273.27
hsa-mir-200c-3p	256.046	220.381	252.509	243.029	218.937	268.325	300.493
hsa-mir-20b-5p	240.805	211.198	240.327	216.755	261.572	314.204	273.27
hsa-mir-151b	247.918	234.154	250.294	232.519	266.181	219.665	256.518
hsa-mir-28-5p	220.484	215.789	304.562	228.578	235.069	225.226	225.108
hsa-mir-93-3p	241.822	200.179	203.779	256.165	187.825	258.593	272.223
hsa-mir-486-5p	249.95	231.4	198.242	254.852	213.175	216.884	236.625
hsa-mir-17-3p	208.292	190.078	252.509	220.696	239.678	209.933	196.838
hsa-mir-641	246.902	210.28	179.415	243.029	203.957	219.665	206.262
hsa-mir-331-3p	237.757	179.978	243.649	195.737	220.089	212.713	215.685
hsa-mir-582-5p	178.826	179.978	215.962	250.911	208.566	212.713	215.685
hsa-mir-126-3p	215.404	201.097	221.499	206.246	194.738	189.078	188.462
hsa-mir-1307-3p	195.083	153.348	227.037	195.737	227.003	184.908	230.343
hsa-mir-30a-3p	192.035	193.751	221.499	208.873	208.566	201.591	180.086
hsa-mir-106a-5p	185.938	207.525	178.307	206.246	201.652	205.762	205.215
hsa-mir-424-5p	190.003	201.097	243.649	187.855	210.871	187.688	160.193
hsa-mir-671-5p	171.714	191.915	194.919	191.796	184.368	215.494	212.544
hsa-mir-330-3p	201.179	186.405	208.209	177.345	192.434	193.249	182.18
hsa-mir-3065-5p	162.569	174.468	190.489	219.383	162.474	173.785	168.569
hsa-mir-3613-5p	182.89	201.097	178.307	149.758	194.738	171.005	147.629
hsa-mir-296-5p	141.232	187.324	155.05	182.6	188.977	211.323	167.522
hsa-mir-10b-3p	190.003	153.348	169.447	178.659	177.454	202.981	148.676
hsa-mir-193b-3p	175.778	159.776	207.102	147.131	169.388	161.273	180.086
hsa-mir-195-5p	166.633	166.204	171.662	200.991	175.149	143.199	173.804
hsa-mir-618	209.308	204.77	147.297	191.796	124.448	148.76	153.911
hsa-mir-320b	163.585	157.021	193.812	109.034	135.971	215.494	190.556
hsa-mir-550a-5p	151.392	152.43	151.727	132.681	184.368	171.005	202.074
hsa-mir-130b-3p	133.103	146.92	184.952	177.345	148.646	184.908	158.099
hsa-mir-34a-5p	174.762	149.675	137.33	183.914	122.144	198.81	153.911
hsa-mir-625-3p	153.425	140.493	114.072	183.914	163.626	166.834	189.509
hsa-mir-99b-3p	182.89	143.247	174.985	119.544	144.037	145.98	156.005
hsa-mir-501-5p	182.89	113.863	172.77	149.758	134.819	162.663	112.03
hsa-mir-548a-3p	167.649	144.166	155.05	168.15	140.58	104.271	123.548
hsa-mir-576-3p	133.103	158.858	171.662	107.721	117.534	132.077	169.616
hsa-mir-346	165.617	132.228	129.577	123.485	148.646	136.248	136.112
hsa-mir-671-3p	123.959	126.719	153.942	144.504	126.753	134.857	163.334
hsa-mir-1285-3p	133.103	149.675	83.0623	151.072	180.911	140.419	122.501
hsa-mir-503-5p	149.36	113.863	155.05	110.348	175.149	123.735	120.406
hsa-mir-424-3p	83.3167	109.272	136.222	149.758	122.144	166.834	136.112
hsa-mir-532-3p	142.248	88.1522	114.072	133.994	142.885	116.784	146.582
hsa-mir-574-5p	141.232	112.027	99.6747	130.053	111.773	154.321	131.924
hsa-mir-98-5p	130.055	126.719	158.372	103.78	110.621	102.881	119.359
hsa-mir-21-3p	102.622	95.4983	138.437	136.622	119.839	129.296	138.206
hsa-mir-542-3p	121.927	123.964	140.652	97.2115	93.3361	94.5392	118.312
hsa-mir-301a-5p	123.959	108.354	131.792	122.171	102.555	97.3198	94.2312
hsa-mir-32-5p	119.895	95.4983	170.555	89.3295	92.1838	94.5392	113.077
hsa-mir-7-1-3p	112.782	112.027	115.18	119.544	123.296	97.3198	98.4192
hsa-mir-3677-3p	121.927	91.8253	109.642	131.367	111.773	95.9295	103.654
hsa-mir-210	100.59	94.58	132.9	102.466	112.925	109.832	109.936
hsa-mir-374b-3p	121.927	132.228	106.32	82.7611	93.3361	97.3198	98.4192
hsa-mir-30c-2-3p	83.3167	102.844	115.18	120.858	104.859	97.3198	121.454
hsa-mir-766-3p	130.055	108.354	89.7073	103.78	126.753	88.9781	80.62
hsa-mir-361-3p	114.814	101.008	115.18	105.093	96.793	97.3198	96.3252
hsa-mir-141-3p	94.4933	112.945	114.072	102.466	85.2701	109.832	107.842
hsa-mir-625-5p	90.4291	94.58	102.997	122.171	131.362	94.5392	94.2312
hsa-mir-651	97.5414	110.19	116.287	101.152	117.534	84.8073	83.761
hsa-mir-4521	85.3488	77.1332	105.212	122.171	67.9856	129.296	135.065
hsa-mir-20a-3p	81.2845	105.599	119.61	90.6431	89.8793	120.955	102.607
hsa-mir-497-5p	97.5414	91.8253	126.255	90.6431	95.6407	77.8558	120.406
hsa-mir-576-5p	79.2524	102.844	104.105	106.407	88.727	101.491	122.501
hsa-mir-181a-2-3p	107.702	141.411	70.8798	88.0158	101.402	107.052	76.4319
hsa-mir-425-3p	120.911	79.888	114.072	90.6431	102.555	104.271	85.8551
hsa-mir-548e	99.5736	90.907	98.5672	109.034	82.9655	91.7587	93.1842
hsa-mir-212-5p	101.606	102.844	68.6648	106.407	92.1838	86.1975	88.9961
hsa-mir-146a-5p	98.5575	68.8689	109.642	97.2115	78.3563	111.223	83.761
hsa-mir-2355-5p	73.1561	95.4983	107.427	73.5654	88.727	68.1239	110.983
hsa-mir-3200-3p	94.4933	78.9697	102.997	84.0748	74.8994	95.9295	79.573
hsa-mir-2277-5p	90.4291	76.215	71.9873	101.152	93.3361	86.1975	90.0431
hsa-mir-1307-5p	58.9313	67.0324	85.2773	76.1928	131.362	118.174	80.62
hsa-mir-33b-3p	84.3327	62.4412	99.6747	90.6431	74.8994	69.5142	113.077
hsa-mir-454-5p	95.5093	96.4165	86.3848	106.407	76.0517	62.5627	63.8678
hsa-mir-4677-3p	94.4933	82.6427	87.4923	103.78	82.9655	63.953	73.2909
hsa-mir-129-5p	84.3327	78.0515	79.7398	90.6431	78.3563	80.6364	98.4192
hsa-mir-548b-5p	108.718	72.542	71.9873	81.4475	72.5948	93.149	83.761
hsa-mir-1180	88.3969	66.1142	95.2447	80.1338	76.0517	76.4656	86.9021
hsa-mir-548w	61.9795	105.599	78.6323	68.3108	92.1838	72.2947	80.62
hsa-mir-1269b	86.3648	71.6237	80.8473	73.5654	61.0718	83.417	94.2312
hsa-mir-574-3p	68.0758	81.7245	90.8148	77.5064	63.3764	66.7336	98.4192
hsa-mir-301a-3p	75.1882	82.6427	95.2447	57.8014	69.1379	87.5878	61.7738
hsa-mir-500a-5p	71.124	86.3157	77.5248	76.1928	81.8132	69.5142	63.8678
hsa-mir-215	108.718	63.3594	83.0623	76.1928	69.1379	69.5142	43.9745
hsa-mir-181c-5p	47.7547	80.8062	99.6747	60.4288	74.8994	86.1975	62.8208
hsa-mir-132-5p	65.0276	57.8499	83.0623	76.1928	81.8132	58.3919	75.3849
hsa-mir-598	77.2203	77.1332	59.8048	90.6431	54.158	68.1239	64.9148
hsa-mir-548d-5p	73.1561	87.234	58.6973	49.9194	61.0718	69.5142	71.1969
hsa-mir-328	73.1561	58.7682	48.7299	43.3511	67.9856	90.3684	73.2909
hsa-mir-324-5p	64.0116	52.3404	74.2023	64.3698	66.8333	72.2947	61.7738
hsa-mir-582-3p	54.8671	64.2777	50.9449	69.6244	67.9856	72.2947	69.1029
hsa-mir-577	59.9473	56.0134	74.2023	55.1741	62.2241	59.7822	58.6327
hsa-mir-548o-3p	77.2203	50.5039	71.9873	47.2921	53.0057	82.0267	45.0216
hsa-mir-125a-3p	50.8028	62.4412	40.9774	45.9784	92.1838	65.3433	59.6797
hsa-mir-331-5p	54.8671	44.0761	57.5898	65.6834	66.8333	54.221	74.3379
hsa-mir-570-3p	57.9152	53.2586	68.6648	64.3698	51.8534	51.4405	61.7738
hsa-mir-624-5p	53.851	51.4221	74.2023	57.8014	49.5488	52.8308	68.0558
hsa-mir-3158-3p	53.851	56.0134	43.1924	65.6834	59.9195	72.2947	51.3036
hsa-mir-629-3p	46.7386	56.0134	49.8374	43.3511	51.8534	87.5878	65.9618
hsa-mir-550a-3p	36.578	44.9944	63.1273	45.9784	80.6609	62.5627	67.0088
hsa-mir-188-3p	79.2524	54.1769	53.1599	39.4101	50.7011	38.9279	60.7268
hsa-let-7b-5p	50.8028	49.5856	97.4597	44.6647	40.3304	38.9279	57.5857
hsa-mir-561-5p	79.2524	42.2396	60.9123	42.0374	38.0258	55.6113	56.5387
hsa-mir-34c-5p	31.4978	43.1579	38.7624	51.2331	50.7011	58.3919	99.4662
hsa-mir-132-3p	44.7065	47.7491	67.5573	52.5467	50.7011	52.8308	50.2566
hsa-mir-1	49.7868	44.0761	68.6648	47.2921	42.635	59.7822	51.3036
hsa-mir-32-3p	64.0116	49.5856	42.0849	32.8417	47.2442	52.8308	49.2096
hsa-mir-330-5p	61.9795	44.9944	52.0524	43.3511	56.4626	44.4891	35.5984
hsa-mir-199b-3p	40.6423	41.3214	37.6549	47.2921	57.6149	65.3433	52.3506
hsa-mir-199a-3p	40.6423	41.3214	37.6549	47.2921	57.6149	65.3433	52.3506
hsa-mir-16-2-3p	38.6102	50.5039	36.5474	47.2921	49.5488	75.0753	43.9745
hsa-mir-126-5p	51.8189	41.3214	65.3423	38.0964	53.0057	33.3668	45.0216
hsa-mir-551b-5p	40.6423	55.0952	27.6874	52.5467	48.3965	45.8793	52.3506
hsa-mir-338-5p	49.7868	57.8499	40.9774	43.3511	41.4827	45.8793	35.5984
hsa-mir-1306-5p	59.9473	41.3214	38.7624	47.2921	28.8075	58.3919	43.9745
hsa-mir-296-3p	39.6262	35.8119	45.4074	38.0964	61.0718	36.1474	56.5387
hsa-mir-29c-3p	34.5459	55.0952	44.2999	56.4877	35.7212	45.8793	41.8805
hsa-mir-3065-3p	34.5459	44.9944	56.4823	43.3511	41.4827	55.6113	36.6455
hsa-mir-4746-5p	34.5459	37.6484	36.5474	43.3511	57.6149	47.2696	48.1626
hsa-mir-196b-3p	32.5138	31.2206	42.0849	43.3511	49.5488	57.0016	47.1156
hsa-mir-27a-5p	24.3854	39.4849	55.3748	47.2921	34.5689	52.8308	43.9745
hsa-mir-2110	41.6583	30.3023	34.3324	42.0374	43.7873	57.0016	43.9745
hsa-mir-4467	46.7386	32.1388	40.9774	42.0374	47.2442	36.1474	41.8805
hsa-mir-138-5p	42.6744	35.8119	40.9774	38.0964	48.3965	29.1959	49.2096
hsa-mir-199b-5p	37.5941	33.0571	68.6648	51.2331	39.1781	20.8542	34.5514
hsa-mir-550a-3-5p	36.578	33.0571	42.0849	40.7237	48.3965	36.1474	41.8805
hsa-mir-22-5p	36.578	22.9563	47.6224	31.528	44.9396	45.8793	48.1626
hsa-mir-628-5p	34.5459	29.3841	49.8374	35.4691	42.635	33.3668	48.1626
hsa-mir-548h-5p	24.3854	35.8119	46.5149	42.0374	46.0919	33.3668	43.9745
hsa-mir-491-5p	30.4817	33.9753	55.3748	40.7237	34.5689	58.3919	19.8932
hsa-mir-1250	37.5941	31.2206	50.9449	49.9194	31.112	33.3668	32.4574
hsa-mir-301b	47.7547	34.8936	26.5799	42.0374	46.0919	36.1474	27.2223
hsa-mir-193a-5p	29.4656	43.1579	25.4724	23.646	32.2643	48.6599	55.4917
hsa-mir-3944-5p	26.4175	45.9126	40.9774	35.4691	33.4166	20.8542	48.1626
hsa-mir-877-5p	45.7226	33.0571	34.3324	32.8417	27.6552	29.1959	48.1626
hsa-mir-455-5p	33.5299	26.6293	28.7949	45.9784	41.4827	29.1959	45.0216
hsa-mir-26b-3p	21.3372	25.7111	34.3324	48.6057	59.9195	36.1474	29.3164
hsa-mir-199a-5p	25.4014	44.9944	26.5799	36.7827	26.5029	54.221	34.5514
hsa-mir-27b-5p	22.3532	33.9753	22.1499	43.3511	43.7873	51.4405	33.5044
hsa-mir-676-3p	33.5299	34.8936	26.5799	42.0374	47.2442	38.9279	21.9873
hsa-mir-3140-5p	24.3854	37.6484	43.1924	44.6647	21.8937	31.9765	38.7395
hsa-mir-1246	34.5459	28.4658	27.6874	38.0964	43.7873	34.7571	32.4574
hsa-mir-3074-5p	20.3211	36.7301	34.3324	34.1554	29.9598	41.7085	36.6455
hsa-mir-190a	33.5299	36.7301	22.1499	36.7827	36.8735	29.1959	32.4574
hsa-mir-1255a	36.578	33.0571	42.0849	22.3324	35.7212	22.2445	30.3634
hsa-mir-378d	28.4496	31.2206	33.2249	32.8417	33.4166	45.8793	18.8462
hsa-mir-744-3p	30.4817	21.1198	37.6549	43.3511	27.6552	31.9765	30.3634
hsa-mir-19b-1-5p	18.289	21.1198	53.1599	26.2734	33.4166	29.1959	37.6925
hsa-mir-3173-5p	35.562	25.7111	28.7949	24.9597	29.9598	36.1474	34.5514
hsa-mir-548ay-5p	34.5459	48.6674	19.9349	21.0187	29.9598	31.9765	24.0813
hsa-mir-30c-1-3p	29.4656	23.8746	39.8699	23.646	35.7212	40.3182	21.9873
hsa-mir-204-5p	23.3693	32.1388	35.4399	32.8417	28.8075	33.3668	21.9873
hsa-mir-769-3p	52.835	26.6293	21.0424	23.646	32.2643	13.9028	28.2694
hsa-mir-29b-2-5p	16.2569	24.7928	40.9774	18.3914	29.9598	47.2696	25.1283
hsa-mir-188-5p	22.3532	18.3651	34.3324	22.3324	50.7011	19.464	24.0813
hsa-mir-3940-3p	30.4817	30.3023	19.9349	19.705	28.8075	19.464	36.6455
hsa-let-7e-3p	27.4335	33.0571	28.7949	24.9597	19.5891	26.4154	27.2223
hsa-mir-143-3p	18.289	18.3651	24.3649	26.2734	23.046	34.7571	43.9745
hsa-mir-548b-3p	28.4496	25.7111	26.5799	27.587	26.5029	18.0737	29.3164
hsa-mir-92b-5p	23.3693	24.7928	29.9024	24.9597	25.3506	22.2445	32.4574
hsa-mir-3157-5p	27.4335	26.6293	26.5799	21.0187	16.1322	34.7571	27.2223
hsa-mir-504	22.3532	27.5476	36.5474	36.7827	21.8937	12.5125	20.9403
hsa-mir-579	34.5459	27.5476	21.0424	18.3914	25.3506	36.1474	15.7052
hsa-mir-320c	22.3532	33.0571	18.8274	22.3324	23.046	34.7571	24.0813
hsa-mir-592	26.4175	49.5856	13.29	21.0187	28.8075	15.2931	14.6582
hsa-mir-1303	26.4175	30.3023	34.3324	28.9007	19.5891	9.73198	20.9403
hsa-mir-942	29.4656	23.8746	19.9349	19.705	26.5029	18.0737	32.4574
hsa-mir-624-3p	19.3051	35.8119	23.2574	24.9597	16.1322	30.5862	21.9873
hsa-mir-505-5p	18.289	19.2833	27.6874	23.646	26.5029	31.9765	28.2694
hsa-mir-548y	33.5299	30.3023	21.0424	26.2734	17.2845	18.0737	19.8932
hsa-mir-4517	20.3211	22.9563	27.6874	18.3914	25.3506	33.3668	19.8932
hsa-mir-5683	23.3693	28.4658	27.6874	14.4504	28.8075	20.8542	18.8462
hsa-mir-449a	20.3211	18.3651	31.0099	19.705	25.3506	30.5862	21.9873
hsa-mir-362-3p	17.273	23.8746	36.5474	17.0777	23.046	16.6834	24.0813
hsa-mir-664a-3p	20.3211	17.4468	31.0099	13.1367	17.2845	27.8057	29.3164
hsa-mir-30b-3p	15.2409	20.2016	45.4074	21.0187	17.2845	20.8542	16.7522
hsa-mir-1249	20.3211	18.3651	25.4724	32.8417	19.5891	11.1223	26.1753
hsa-mir-182-3p	25.4014	27.5476	18.8274	15.764	19.5891	27.8057	15.7052
hsa-mir-708-3p	20.3211	11.019	24.3649	27.587	23.046	23.6348	25.1283
hsa-let-7a-3p	12.1927	33.0571	35.4399	21.0187	11.523	22.2445	14.6582
hsa-mir-375	29.4656	25.7111	21.0424	26.2734	6.91379	13.9028	20.9403
hsa-mir-873-3p	23.3693	24.7928	14.3975	21.0187	25.3506	22.2445	14.6582
hsa-mir-187-3p	39.6262	14.692	16.6125	13.1367	23.046	13.9028	20.9403
hsa-mir-3130-5p	16.2569	22.9563	19.9349	17.0777	23.046	19.464	25.1283
hsa-mir-548l	22.3532	18.3651	15.505	24.9597	13.8276	25.0251	25.1283
hsa-mir-1276	20.3211	13.7738	19.9349	32.8417	16.1322	19.464	23.0343
hsa-mir-139-5p	31.4978	20.2016	17.72	22.3324	19.5891	19.464	9.42312
hsa-mir-30d-3p	23.3693	18.3651	23.2574	30.2144	11.523	9.73198	23.0343
hsa-mir-129-2-3p	21.3372	19.2833	17.72	19.705	23.046	20.8542	16.7522
hsa-mir-548an	28.4496	15.6103	13.29	19.705	16.1322	25.0251	19.8932
hsa-mir-3176	20.3211	8.26427	24.3649	18.3914	14.9799	18.0737	31.4104
hsa-mir-4661-5p	16.2569	23.8746	16.6125	14.4504	23.046	27.8057	13.6112
hsa-mir-548aq-3p	22.3532	17.4468	11.075	17.0777	16.1322	27.8057	23.0343
hsa-mir-580	17.273	25.7111	15.505	32.8417	8.06609	9.73198	23.0343
hsa-mir-185-3p	9.14451	14.692	23.2574	23.646	19.5891	20.8542	24.0813
hsa-mir-1292-5p	14.2248	21.1198	16.6125	23.646	25.3506	15.2931	14.6582
hsa-mir-31-3p	14.2248	19.2833	19.9349	26.2734	18.4368	13.9028	17.7992
hsa-mir-3942-3p	13.2087	20.2016	34.3324	9.19568	19.5891	25.0251	8.3761
hsa-mir-200b-3p	25.4014	17.4468	16.6125	14.4504	19.5891	15.2931	16.7522
hsa-mir-6720-3p	18.289	22.9563	12.1825	13.1367	26.5029	11.1223	19.8932
hsa-mir-616-5p	12.1927	16.5285	14.3975	13.1367	23.046	12.5125	33.5044
hsa-mir-4652-5p	17.273	24.7928	9.96747	19.705	28.8075	15.2931	8.3761
hsa-mir-642a-3p	9.14451	14.692	18.8274	11.823	18.4368	22.2445	30.3634
hsa-mir-3613-3p	14.2248	17.4468	14.3975	22.3324	23.046	16.6834	16.7522
hsa-mir-33a-5p	20.3211	17.4468	27.6874	14.4504	17.2845	11.1223	10.4701
hsa-mir-224-5p	12.1927	15.6103	11.075	22.3324	23.046	22.2445	15.7052
hsa-mir-195-3p	4.06423	22.0381	25.4724	26.2734	13.8276	16.6834	12.5642
hsa-mir-1295a	21.3372	16.5285	12.1825	22.3324	16.1322	12.5125	16.7522
hsa-mir-1273c	18.289	17.4468	21.0424	7.88201	14.9799	22.2445	14.6582
hsa-mir-3615	22.3532	11.019	3.32249	17.0777	25.3506	18.0737	16.7522
hsa-mir-499a-5p	10.1606	18.3651	21.0424	14.4504	13.8276	12.5125	19.8932
hsa-mir-486-3p	9.14451	22.9563	29.9024	10.5093	9.21838	13.9028	13.6112
hsa-mir-153	8.12845	28.4658	8.85998	15.764	13.8276	9.73198	18.8462
hsa-mir-1284	15.2409	21.1198	14.3975	10.5093	13.8276	13.9028	13.6112
hsa-mir-191-3p	15.2409	15.6103	23.2574	18.3914	9.21838	19.464	5.23506
hsa-mir-190b	19.3051	19.2833	6.64498	10.5093	16.1322	15.2931	12.5642
hsa-mir-124-3p	15.2409	12.8555	19.9349	11.823	6.91379	19.464	15.7052
hsa-mir-1254	11.1766	13.7738	7.75248	13.1367	23.046	19.464	14.6582
hsa-mir-766-5p	10.1606	8.26427	12.1825	17.0777	19.5891	23.6348	14.6582
hsa-mir-219-5p	12.1927	15.6103	21.0424	15.764	11.523	12.5125	10.4701
hsa-mir-556-5p	10.1606	12.8555	14.3975	9.19568	9.21838	22.2445	21.9873
hsa-mir-103a-2-5p	12.1927	14.692	11.075	19.705	5.76149	19.464	16.7522
hsa-mir-652-5p	18.289	11.019	11.075	11.823	24.1983	6.95142	12.5642
hsa-mir-5094	13.2087	12.8555	11.075	11.823	20.7414	16.6834	10.4701
hsa-mir-760	15.2409	16.5285	23.2574	5.25467	16.1322	8.3417	6.28208
hsa-mir-3127-5p	24.3854	14.692	14.3975	7.88201	6.91379	11.1223	9.42312
hsa-mir-1260b	23.3693	9.18253	11.075	6.56834	10.3707	16.6834	12.5642
hsa-mir-1262	15.2409	6.42777	11.075	17.0777	14.9799	11.1223	15.7052
hsa-mir-3140-3p	16.2569	13.7738	15.505	10.5093	2.3046	5.56113	21.9873
hsa-mir-3174	13.2087	9.18253	12.1825	15.764	13.8276	16.6834	10.4701
hsa-mir-1257	12.1927	10.1008	12.1825	22.3324	12.6753	12.5125	6.28208
hsa-mir-3074-3p	21.3372	8.26427	13.29	6.56834	9.21838	9.73198	14.6582
hsa-mir-3928	13.2087	11.019	7.75248	14.4504	14.9799	9.73198	12.5642
hsa-mir-548s	8.12845	16.5285	8.85998	11.823	11.523	8.3417	16.7522
hsa-mir-222-5p	16.2569	2.75476	3.32249	13.1367	20.7414	15.2931	12.5642
hsa-mir-548ay-3p	13.2087	9.18253	15.505	3.94101	11.523	13.9028	13.6112
hsa-mir-3184-5p	9.14451	14.692	14.3975	5.25467	14.9799	16.6834	6.28208
hsa-mir-5581-3p	14.2248	5.50952	11.075	5.25467	16.1322	11.1223	16.7522
hsa-mir-660-3p	5.08028	12.8555	12.1825	9.19568	12.6753	6.95142	18.8462
hsa-mir-1910	15.2409	8.26427	15.505	15.764	4.60919	5.56113	12.5642
hsa-mir-452-5p	11.1766	11.9373	16.6125	13.1367	8.06609	2.78057	12.5642
hsa-mir-1271-3p	9.14451	11.9373	11.075	2.62734	17.2845	5.56113	17.7992
hsa-mir-1226-3p	11.1766	13.7738	5.53748	13.1367	2.3046	13.9028	15.7052
hsa-mir-556-3p	7.1124	2.75476	19.9349	15.764	12.6753	5.56113	11.5171
hsa-mir-1266	11.1766	8.26427	15.505	14.4504	8.06609	5.56113	9.42312
hsa-mir-873-5p	1.01606	10.1008	14.3975	11.823	9.21838	13.9028	13.6112
hsa-mir-3157-3p	10.1606	11.9373	0	11.823	17.2845	16.6834	4.18805
hsa-mir-3688-3p	10.1606	12.8555	12.1825	15.764	4.60919	8.3417	6.28208
hsa-mir-184	14.2248	6.42777	12.1825	9.19568	10.3707	9.73198	7.32909
hsa-mir-4787-3p	13.2087	10.1008	7.75248	3.94101	13.8276	9.73198	9.42312
hsa-mir-324-3p	6.09634	2.75476	17.72	7.88201	11.523	13.9028	11.5171
hsa-mir-6500-3p	13.2087	11.9373	13.29	2.62734	8.06609	12.5125	5.23506
hsa-mir-590-5p	11.1766	7.34602	18.8274	11.823	8.06609	6.95142	4.18805
hsa-mir-642a-5p	7.1124	11.019	11.075	1.31367	24.1983	8.3417	4.18805
hsa-mir-342-5p	5.08028	11.9373	8.85998	7.88201	10.3707	18.0737	7.32909
hsa-mir-548n	10.1606	11.9373	4.42999	3.94101	16.1322	8.3417	10.4701
hsa-mir-1287	16.2569	6.42777	13.29	10.5093	5.76149	6.95142	6.28208
hsa-mir-3139	10.1606	11.019	6.64498	5.25467	10.3707	5.56113	14.6582
hsa-mir-16-1-3p	10.1606	7.34602	8.85998	10.5093	8.06609	11.1223	10.4701
hsa-mir-4775	10.1606	12.8555	8.85998	1.31367	6.91379	18.0737	6.28208
hsa-mir-449c-5p	9.14451	4.59126	0	10.5093	11.523	12.5125	16.7522
hsa-mir-4473	8.12845	9.18253	12.1825	15.764	8.06609	6.95142	4.18805
hsa-mir-212-3p	11.1766	9.18253	19.9349	5.25467	5.76149	4.17085	5.23506
hsa-mir-545-3p	9.14451	4.59126	23.2574	2.62734	6.91379	5.56113	9.42312
hsa-mir-4326	8.12845	2.75476	8.85998	7.88201	5.76149	9.73198	19.8932
hsa-mir-561-3p	4.06423	11.9373	12.1825	10.5093	5.76149	13.9028	5.23506
hsa-mir-548j	9.14451	10.1008	9.96747	9.19568	5.76149	9.73198	7.32909
hsa-mir-3938	4.06423	13.7738	7.75248	10.5093	4.60919	5.56113	13.6112
hsa-mir-33a-3p	10.1606	6.42777	12.1825	13.1367	6.91379	4.17085	7.32909
hsa-mir-3661	5.08028	7.34602	12.1825	13.1367	5.76149	12.5125	6.28208
hsa-mir-937-3p	16.2569	11.019	1.1075	9.19568	11.523	4.17085	4.18805
hsa-mir-5699	8.12845	7.34602	12.1825	3.94101	3.45689	12.5125	11.5171
hsa-mir-145-5p	4.06423	4.59126	9.96747	9.19568	13.8276	13.9028	6.28208
hsa-mir-202-5p	9.14451	6.42777	11.075	1.31367	8.06609	12.5125	9.42312
hsa-mir-3676-3p	6.09634	8.26427	12.1825	7.88201	3.45689	8.3417	11.5171
hsa-mir-2964a-5p	19.3051	7.34602	9.96747	5.25467	4.60919	4.17085	4.18805
hsa-mir-1305	11.1766	14.692	5.53748	6.56834	6.91379	1.39028	7.32909
hsa-mir-514a-3p	5.08028	7.34602	11.075	3.94101	11.523	9.73198	8.3761
hsa-mir-4286	11.1766	0.918253	17.72	7.88201	9.21838	5.56113	3.14104
hsa-mir-4423-3p	5.08028	3.67301	3.32249	6.56834	11.523	18.0737	9.42312
hsa-mir-3133	10.1606	11.019	9.96747	2.62734	4.60919	6.95142	6.28208
hsa-let-7d-3p	7.1124	10.1008	4.42999	3.94101	8.06609	8.3417	10.4701
hsa-mir-216b	7.1124	8.26427	5.53748	5.25467	4.60919	4.17085	15.7052
hsa-mir-548h-3p	15.2409	11.019	3.32249	3.94101	5.76149	4.17085	5.23506
hsa-mir-548z	15.2409	11.019	3.32249	3.94101	5.76149	4.17085	5.23506
hsa-mir-29c-5p	13.2087	3.67301	9.96747	5.25467	5.76149	5.56113	7.32909
hsa-mir-193b-5p	9.14451	5.50952	7.75248	7.88201	8.06609	5.56113	7.32909
hsa-mir-4713-5p	9.14451	4.59126	5.53748	6.56834	5.76149	15.2931	6.28208
hsa-mir-203a	10.1606	2.75476	9.96747	7.88201	6.91379	8.3417	5.23506
hsa-mir-2277-3p	9.14451	8.26427	7.75248	7.88201	3.45689	9.73198	4.18805
hsa-mir-887	4.06423	6.42777	9.96747	5.25467	14.9799	6.95142	3.14104
hsa-mir-29b-3p	4.06423	5.50952	12.1825	13.1367	9.21838	6.95142	1.04701
hsa-mir-1914-5p	3.04817	13.7738	1.1075	7.88201	6.91379	2.78057	12.5642
hsa-mir-4742-5p	10.1606	4.59126	6.64498	7.88201	9.21838	12.5125	0
hsa-mir-3939	9.14451	7.34602	3.32249	2.62734	3.45689	11.1223	10.4701
hsa-mir-365a-5p	5.08028	0	14.3975	9.19568	9.21838	8.3417	4.18805
hsa-mir-4661-3p	4.06423	5.50952	4.42999	1.31367	8.06609	16.6834	9.42312
hsa-mir-935	10.1606	3.67301	6.64498	2.62734	9.21838	11.1223	4.18805
hsa-mir-2467-5p	6.09634	8.26427	3.32249	5.25467	6.91379	9.73198	7.32909
hsa-mir-548ab	6.09634	2.75476	11.075	5.25467	4.60919	9.73198	8.3761
hsa-mir-615-5p	7.1124	4.59126	5.53748	0	9.21838	13.9028	6.28208
hsa-mir-548ar-3p	6.09634	9.18253	11.075	5.25467	5.76149	6.95142	1.04701
hsa-mir-135b-5p	3.04817	4.59126	7.75248	7.88201	8.06609	8.3417	7.32909
hsa-mir-1278	6.09634	3.67301	0	13.1367	5.76149	16.6834	3.14104
hsa-mir-3136-5p	4.06423	5.50952	4.42999	7.88201	9.21838	8.3417	6.28208
hsa-mir-5584-5p	5.08028	4.59126	7.75248	3.94101	10.3707	6.95142	5.23506
hsa-mir-3115	3.04817	5.50952	9.96747	11.823	5.76149	5.56113	3.14104
hsa-mir-338-3p	3.04817	12.8555	7.75248	6.56834	11.523	0	0
hsa-mir-3662	2.03211	9.18253	8.85998	5.25467	5.76149	5.56113	6.28208
hsa-mir-548c-5p	11.1766	4.59126	5.53748	3.94101	4.60919	6.95142	5.23506
hsa-mir-548o-5p	11.1766	4.59126	5.53748	3.94101	4.60919	6.95142	5.23506
hsa-mir-133a	6.09634	8.26427	7.75248	5.25467	1.1523	9.73198	4.18805
hsa-mir-542-5p	6.09634	4.59126	4.42999	11.823	3.45689	5.56113	7.32909
hsa-mir-1294	2.03211	7.34602	5.53748	3.94101	9.21838	12.5125	3.14104
hsa-mir-548am-5p	11.1766	4.59126	5.53748	3.94101	4.60919	5.56113	5.23506
hsa-mir-3177-3p	10.1606	7.34602	5.53748	5.25467	8.06609	0	3.14104
hsa-mir-548t-3p	7.1124	3.67301	4.42999	9.19568	8.06609	8.3417	2.09403
hsa-mir-548aa	7.1124	3.67301	4.42999	9.19568	8.06609	8.3417	2.09403
hsa-mir-628-3p	5.08028	3.67301	11.075	3.94101	10.3707	0	6.28208
hsa-mir-4717-3p	4.06423	0.918253	1.1075	6.56834	5.76149	6.95142	16.7522
hsa-mir-1468	3.04817	4.59126	1.1075	5.25467	11.523	8.3417	8.3761
hsa-mir-548T	3.04817	9.18253	8.85998	7.88201	4.60919	1.39028	5.23506
hsa-mir-605	12.1927	0.918253	5.53748	13.1367	4.60919	0	4.18805
hsa-mir-509-3-5p	7.1124	3.67301	7.75248	1.31367	5.76149	8.3417	6.28208
hsa-mir-148b-5p	5.08028	5.50952	3.32249	6.56834	6.91379	6.95142	6.28208
hsa-mir-876-3p	4.06423	5.50952	4.42999	9.19568	5.76149	6.95142	4.18805
hsa-mir-548ah-3p	4.06423	4.59126	4.42999	13.1367	8.06609	5.56113	1.04701
hsa-mir-146b-3p	2.03211	2.75476	9.96747	1.31367	1.1523	6.95142	14.6582
hsa-mir-4421	15.2409	2.75476	4.42999	2.62734	5.76149	2.78057	3.14104
hsa-mir-3187-3p	8.12845	2.75476	3.32249	5.25467	9.21838	4.17085	5.23506
hsa-mir-1343	6.09634	3.67301	7.75248	9.19568	2.3046	4.17085	5.23506
hsa-mir-548v	3.04817	2.75476	5.53748	2.62734	4.60919	4.17085	14.6582
hsa-mir-1286	2.03211	8.26427	7.75248	6.56834	2.3046	4.17085	6.28208
hsa-mir-3155a	8.12845	5.50952	5.53748	2.62734	2.3046	6.95142	5.23506
hsa-mir-4659a-3p	6.09634	7.34602	1.1075	2.62734	11.523	5.56113	2.09403
hsa-mir-548aq-5p	6.09634	4.59126	2.21499	5.25467	6.91379	8.3417	4.18805
hsa-mir-4470	6.09634	2.75476	6.64498	2.62734	3.45689	8.3417	7.32909
hsa-mir-181b-3p	5.08028	8.26427	5.53748	3.94101	6.91379	2.78057	3.14104
hsa-mir-26a-2-3p	3.04817	1.83651	3.32249	13.1367	2.3046	11.1223	5.23506
hsa-mir-888-5p	2.03211	1.83651	9.96747	6.56834	5.76149	11.1223	2.09403
hsa-mir-6511a-3p	2.03211	6.42777	8.85998	5.25467	5.76149	0	7.32909
hsa-mir-4676-3p	9.14451	5.50952	3.32249	1.31367	5.76149	8.3417	2.09403
hsa-mir-891a	7.1124	0.918253	7.75248	6.56834	4.60919	4.17085	5.23506
hsa-mir-3127-3p	5.08028	8.26427	3.32249	6.56834	2.3046	4.17085	4.18805
hsa-mir-450a-3p	10.1606	5.50952	4.42999	2.62734	1.1523	8.3417	1.04701
hsa-mir-488-3p	7.1124	4.59126	3.32249	3.94101	3.45689	12.5125	0
hsa-mir-3131	5.08028	5.50952	7.75248	3.94101	3.45689	4.17085	3.14104
hsa-mir-1304-5p	4.06423	4.59126	5.53748	1.31367	6.91379	5.56113	5.23506
hsa-mir-597	10.1606	6.42777	2.21499	2.62734	5.76149	2.78057	1.04701
hsa-mir-219-1-3p	9.14451	0.918253	0	5.25467	6.91379	5.56113	5.23506
hsa-mir-876-5p	7.1124	0.918253	4.42999	5.25467	6.91379	4.17085	4.18805
hsa-mir-217	0	4.59126	14.3975	5.25467	1.1523	6.95142	1.04701
hsa-mir-1273d	5.08028	4.59126	4.42999	3.94101	3.45689	5.56113	4.18805
hsa-mir-5579-5p	3.04817	1.83651	3.32249	9.19568	4.60919	4.17085	6.28208
hsa-mir-4660	3.04817	2.75476	3.32249	3.94101	9.21838	8.3417	2.09403
hsa-mir-573	3.04817	5.50952	4.42999	9.19568	2.3046	0	5.23506
hsa-mir-18b-5p	2.03211	2.75476	2.21499	5.25467	9.21838	8.3417	2.09403
hsa-mir-3130-3p	1.01606	8.26427	5.53748	2.62734	5.76149	4.17085	2.09403
hsa-mir-589-3p	0	3.67301	13.29	0	3.45689	5.56113	4.18805
hsa-mir-1267	10.1606	1.83651	1.1075	1.31367	3.45689	4.17085	6.28208
hsa-mir-3148	7.1124	0.918253	3.32249	13.1367	0	4.17085	2.09403
hsa-mir-664a-5p	7.1124	2.75476	5.53748	1.31367	3.45689	8.3417	1.04701
hsa-mir-877-3p	3.04817	4.59126	11.075	1.31367	3.45689	4.17085	1.04701
hsa-mir-509-3p	0	5.50952	3.32249	5.25467	8.06609	5.56113	2.09403
hsa-mir-200a-3p	3.04817	2.75476	5.53748	6.56834	3.45689	1.39028	5.23506
hsa-mir-1908	2.03211	1.83651	3.32249	1.31367	6.91379	11.1223	3.14104
hsa-mir-3192	2.03211	4.59126	8.85998	3.94101	3.45689	5.56113	0
hsa-mir-122-5p	6.09634	2.75476	3.32249	3.94101	2.3046	4.17085	4.18805
hsa-mir-124-5p	6.09634	0.918253	0	10.5093	2.3046	6.95142	2.09403
hsa-mir-4523	5.08028	1.83651	2.21499	5.25467	3.45689	4.17085	5.23506
hsa-mir-3180-3p	1.01606	4.59126	0	3.94101	9.21838	1.39028	6.28208
hsa-mir-5002-5p	8.12845	5.50952	0	3.94101	2.3046	2.78057	2.09403
hsa-mir-2278	8.12845	2.75476	3.32249	0	3.45689	2.78057	4.18805
hsa-mir-194-3p	4.06423	0	6.64498	2.62734	2.3046	4.17085	6.28208
hsa-mir-5001-3p	2.03211	7.34602	0	3.94101	4.60919	4.17085	3.14104
hsa-mir-335-5p	2.03211	0.918253	6.64498	3.94101	2.3046	8.3417	3.14104
hsa-mir-3150a-5p	1.01606	3.67301	3.32249	3.94101	6.91379	4.17085	3.14104
hsa-mir-4511	6.09634	3.67301	0	6.56834	4.60919	1.39028	2.09403
hsa-mir-1252	5.08028	2.75476	4.42999	1.31367	1.1523	4.17085	5.23506
hsa-mir-320d	5.08028	1.83651	0	1.31367	4.60919	5.56113	6.28208
hsa-mir-383	4.06423	6.42777	1.1075	3.94101	2.3046	1.39028	4.18805
hsa-mir-409-5p	3.04817	4.59126	4.42999	3.94101	1.1523	2.78057	4.18805
hsa-mir-1306-3p	3.04817	8.26427	4.42999	2.62734	0	5.56113	0
hsa-mir-4512	1.01606	1.83651	1.1075	1.31367	2.3046	4.17085	12.5642
hsa-mir-5000-3p	0	1.83651	2.21499	6.56834	8.06609	1.39028	5.23506
hsa-mir-3611	0	3.67301	5.53748	2.62734	2.3046	4.17085	6.28208
hsa-mir-551a	7.1124	1.83651	3.32249	2.62734	3.45689	2.78057	2.09403
hsa-mir-23b-5p	4.06423	0	3.32249	3.94101	4.60919	5.56113	3.14104
hsa-mir-3179	2.03211	4.59126	4.42999	5.25467	2.3046	0	4.18805
hsa-mir-1288	2.03211	1.83651	2.21499	9.19568	5.76149	2.78057	1.04701
hsa-mir-494	1.01606	0.918253	9.96747	1.31367	4.60919	1.39028	4.18805
hsa-mir-4664-3p	3.04817	1.83651	13.29	0	0	0	3.14104
hsa-mir-127-3p	3.04817	3.67301	1.1075	3.94101	3.45689	4.17085	3.14104
hsa-mir-26a-1-3p	3.04817	8.26427	2.21499	1.31367	1.1523	4.17085	1.04701
hsa-mir-99a-3p	2.03211	3.67301	5.53748	0	4.60919	4.17085	2.09403
hsa-mir-5585-5p	2.03211	2.75476	0	1.31367	9.21838	0	6.28208
hsa-mir-548i	0	1.83651	4.42999	3.94101	8.06609	0	4.18805
hsa-mir-6505-5p	5.08028	2.75476	5.53748	0	0	8.3417	0
hsa-mir-491-3p	5.08028	0	0	5.25467	3.45689	5.56113	3.14104
hsa-mir-24-1-5p	4.06423	0.918253	4.42999	0	4.60919	6.95142	1.04701
hsa-mir-3158-5p	3.04817	0.918253	3.32249	2.62734	1.1523	1.39028	8.3761
hsa-mir-363-5p	2.03211	0	4.42999	6.56834	0	8.3417	2.09403
hsa-mir-3116	1.01606	4.59126	1.1075	3.94101	3.45689	0	6.28208
hsa-mir-1229-3p	6.09634	1.83651	0	3.94101	3.45689	2.78057	2.09403
hsa-mir-4446-3p	3.04817	1.83651	5.53748	5.25467	0	4.17085	1.04701
hsa-mir-5690	1.01606	1.83651	3.32249	2.62734	0	5.56113	6.28208
hsa-mir-934	1.01606	1.83651	7.75248	3.94101	0	2.78057	3.14104
hsa-mir-4766-3p	1.01606	0.918253	1.1075	6.56834	0	4.17085	7.32909
hsa-mir-379-5p	0	1.83651	2.21499	3.94101	3.45689	4.17085	5.23506
hsa-mir-4785	6.09634	3.67301	3.32249	1.31367	2.3046	1.39028	0
hsa-mir-6511b-3p	3.04817	2.75476	2.21499	3.94101	0	1.39028	5.23506
hsa-mir-548p	1.01606	0.918253	1.1075	2.62734	3.45689	4.17085	6.28208
hsa-mir-548d-3p	1.01606	0	7.75248	7.88201	1.1523	0	2.09403
hsa-mir-3685	8.12845	0	2.21499	2.62734	4.60919	0	0
hsa-mir-3912	5.08028	0.918253	1.1075	1.31367	1.1523	2.78057	5.23506
hsa-mir-6721-5p	3.04817	1.83651	7.75248	1.31367	1.1523	0	2.09403
hsa-mir-933	2.03211	3.67301	1.1075	2.62734	1.1523	4.17085	3.14104
hsa-mir-4742-3p	1.01606	6.42777	1.1075	1.31367	0	5.56113	2.09403
hsa-mir-5008-5p	1.01606	1.83651	2.21499	2.62734	3.45689	1.39028	5.23506
hsa-mir-142-5p	0	2.75476	3.32249	3.94101	2.3046	1.39028	4.18805
hsa-mir-3605-5p	0	2.75476	4.42999	1.31367	0	2.78057	6.28208
hsa-mir-508-3p	5.08028	2.75476	1.1075	6.56834	0	0	1.04701
hsa-mir-145-3p	5.08028	1.83651	0	2.62734	4.60919	2.78057	0
hsa-mir-29b-1-5p	4.06423	0.918253	0	5.25467	3.45689	2.78057	1.04701
hsa-mir-429	3.04817	0.918253	2.21499	2.62734	3.45689	4.17085	1.04701
hsa-mir-1323	2.03211	0.918253	4.42999	3.94101	2.3046	1.39028	2.09403
hsa-mir-125b-2-3p	2.03211	1.83651	2.21499	3.94101	4.60919	0	2.09403
hsa-mir-5706	1.01606	10.1008	0	1.31367	1.1523	1.39028	0
hsa-mir-5008-3p	1.01606	0.918253	7.75248	0	2.3046	1.39028	3.14104
hsa-mir-890	0	5.50952	0	0	0	6.95142	4.18805
hsa-mir-3170	5.08028	0.918253	2.21499	3.94101	0	2.78057	1.04701
hsa-mir-509-5p	3.04817	1.83651	3.32249	1.31367	0	4.17085	2.09403
hsa-mir-4515	3.04817	1.83651	1.1075	5.25467	4.60919	0	0
hsa-mir-5187-5p	2.03211	0.918253	0	3.94101	5.76149	0	3.14104
hsa-mir-4786-5p	2.03211	0.918253	3.32249	3.94101	0	4.17085	2.09403
hsa-mir-3165	1.01606	3.67301	0	2.62734	2.3046	1.39028	4.18805
hsa-mir-3664-3p	1.01606	5.50952	0	3.94101	3.45689	1.39028	0
hsa-mir-940	1.01606	0	1.1075	1.31367	6.91379	4.17085	2.09403
hsa-mir-675-3p	1.01606	1.83651	2.21499	1.31367	5.76149	2.78057	1.04701
hsa-mir-676-5p	6.09634	0	2.21499	2.62734	1.1523	1.39028	1.04701
hsa-mir-1256	5.08028	0.918253	2.21499	0	0	6.95142	0
hsa-mir-24-2-5p	4.06423	0	2.21499	3.94101	2.3046	1.39028	1.04701
hsa-mir-139-3p	3.04817	0	3.32249	1.31367	1.1523	1.39028	4.18805
hsa-mir-451a	3.04817	3.67301	1.1075	1.31367	1.1523	0	3.14104
hsa-mir-3691-5p	2.03211	2.75476	3.32249	0	2.3046	4.17085	0
hsa-mir-3934-5p	1.01606	0.918253	2.21499	2.62734	2.3046	5.56113	1.04701
hsa-mir-4761-5p	1.01606	1.83651	7.75248	2.62734	0	1.39028	0
hsa-mir-92a-2-5p	1.01606	0.918253	5.53748	3.94101	0	0	3.14104
hsa-mir-3198	3.04817	1.83651	2.21499	2.62734	1.1523	0	2.09403
hsa-mir-1255b-5p	3.04817	4.59126	0	1.31367	2.3046	1.39028	0
hsa-mir-4804-3p	2.03211	0.918253	2.21499	0	5.76149	1.39028	1.04701
hsa-mir-3684	2.03211	0	6.64498	3.94101	0	0	1.04701
hsa-mir-4254	2.03211	0	4.42999	3.94101	2.3046	1.39028	0
hsa-mir-3200-5p	0	1.83651	2.21499	0	2.3046	1.39028	5.23506
hsa-mir-3180	0	1.83651	2.21499	0	4.60919	5.56113	0
hsa-mir-4741	0	4.59126	3.32249	2.62734	1.1523	1.39028	0
hsa-mir-5579-3p	8.12845	0.918253	0	0	1.1523	0	1.04701
hsa-mir-3679-3p	7.1124	0	3.32249	0	0	1.39028	0
hsa-mir-483-3p	4.06423	0.918253	2.21499	1.31367	0	0	3.14104
hsa-mir-3690	4.06423	0	0	0	0	4.17085	4.18805
hsa-mir-15a-3p	3.04817	0.918253	2.21499	0	3.45689	0	2.09403
hsa-mir-4755-5p	2.03211	0	0	0	3.45689	1.39028	5.23506
hsa-mir-4422	2.03211	0	1.1075	1.31367	3.45689	4.17085	1.04701
hsa-mir-5010-3p	2.03211	0	1.1075	3.94101	1.1523	4.17085	1.04701
hsa-mir-3146	2.03211	0	1.1075	2.62734	4.60919	0	2.09403
hsa-mir-3120-3p	2.03211	3.67301	0	0	2.3046	1.39028	2.09403
hsa-mir-489	1.01606	0	1.1075	0	1.1523	2.78057	6.28208
hsa-mir-584-5p	1.01606	1.83651	0	5.25467	0	4.17085	1.04701
hsa-mir-4723-5p	0	1.83651	1.1075	0	2.3046	0	6.28208
hsa-mir-137	0	0.918253	2.21499	0	3.45689	0	5.23506
hsa-mir-585	0	0.918253	2.21499	2.62734	4.60919	0	2.09403
hsa-mir-5698	4.06423	0	1.1075	2.62734	0	0	3.14104
hsa-mir-6509-5p	2.03211	0.918253	2.21499	0	1.1523	4.17085	1.04701
hsa-mir-3910	2.03211	2.75476	1.1075	0	0	5.56113	0
hsa-let-7f-2-3p	2.03211	0.918253	2.21499	0	2.3046	0	3.14104
hsa-mir-1272	1.01606	1.83651	3.32249	1.31367	0	0	3.14104
hsa-mir-187-5p	1.01606	1.83651	0	0	0	6.95142	2.09403
hsa-mir-142-3p	1.01606	4.59126	1.1075	0	2.3046	1.39028	0
hsa-mir-2355-3p	0	3.67301	1.1075	0	1.1523	0	4.18805
hsa-mir-488-5p	0	3.67301	1.1075	2.62734	2.3046	1.39028	0
hsa-mir-4683	0	1.83651	2.21499	5.25467	1.1523	1.39028	0
hsa-mir-3163	0	0.918253	0	2.62734	0	8.3417	1.04701
hsa-mir-130a-3p	5.08028	0	1.1075	0	1.1523	0	2.09403
hsa-mir-627	3.04817	0	0	3.94101	0	1.39028	2.09403
hsa-mir-3677-5p	3.04817	1.83651	0	0	1.1523	0	3.14104
hsa-mir-4670-5p	2.03211	1.83651	0	0	3.45689	1.39028	1.04701
hsa-mir-3681-5p	2.03211	0	3.32249	1.31367	0	1.39028	2.09403
hsa-let-7i-3p	1.01606	1.83651	1.1075	0	2.3046	4.17085	0
hsa-mir-1277-3p	0	0	0	3.94101	6.91379	0	0
hsa-mir-551b-3p	0	0	0	1.31367	2.3046	2.78057	4.18805
hsa-mir-3144-3p	0	0	2.21499	0	2.3046	0	5.23506
hsa-mir-4677-5p	4.06423	0.918253	0	0	2.3046	0	1.04701
hsa-mir-548a-5p	4.06423	0	2.21499	0	1.1523	0	1.04701
hsa-mir-4665-5p	4.06423	0	0	2.62734	0	0	2.09403
hsa-let-7g-3p	3.04817	0.918253	1.1075	0	1.1523	0	2.09403
hsa-mir-5697	3.04817	0	0	0	3.45689	0	2.09403
hsa-mir-515-5p	2.03211	0.918253	2.21499	1.31367	0	0	2.09403
hsa-mir-34a-3p	2.03211	0	2.21499	0	2.3046	2.78057	0
hsa-mir-4772-5p	2.03211	0.918253	0	1.31367	4.60919	0	0
hsa-mir-4755-3p	1.01606	0	0	1.31367	0	4.17085	3.14104
hsa-mir-5587-3p	1.01606	1.83651	0	2.62734	1.1523	0	2.09403
hsa-mir-578	1.01606	2.75476	0	2.62734	0	0	2.09403
hsa-mir-326	1.01606	2.75476	3.32249	0	0	0	1.04701
hsa-mir-885-5p	1.01606	0	5.53748	0	1.1523	1.39028	0
hsa-mir-1291	1.01606	0	1.1075	0	0	4.17085	3.14104
hsa-mir-6515-5p	1.01606	0.918253	0	0	0	4.17085	3.14104
hsa-mir-4424	0	4.59126	1.1075	1.31367	0	0	1.04701
hsa-mir-4726-5p	0	0	4.42999	0	3.45689	1.39028	0
hsa-mir-409-3p	0	2.75476	0	0	1.1523	5.56113	0
hsa-mir-3680-5p	0	0	2.21499	5.25467	0	0	2.09403
hsa-mir-216a-5p	0	3.67301	0	1.31367	1.1523	0	2.09403
hsa-mir-1253	0	2.75476	0	0	2.3046	0	3.14104
hsa-mir-511	2.03211	0.918253	1.1075	0	0	1.39028	2.09403
hsa-mir-4802-3p	2.03211	0.918253	1.1075	0	0	0	3.14104
hsa-mir-3164	2.03211	0	3.32249	2.62734	0	0	0
hsa-mir-211-5p	2.03211	0	0	1.31367	0	1.39028	3.14104
hsa-mir-365b-5p	1.01606	2.75476	1.1075	0	0	0	2.09403
hsa-mir-3136-3p	1.01606	0	4.42999	0	0	2.78057	0
hsa-mir-4753-3p	1.01606	0	0	0	0	8.3417	0
hsa-mir-3177-5p	1.01606	0.918253	0	2.62734	1.1523	0	2.09403
hsa-mir-1243	1.01606	3.67301	0	1.31367	0	1.39028	0
hsa-mir-193a-3p	1.01606	0.918253	1.1075	1.31367	3.45689	0	0
hsa-mir-3121-3p	1.01606	1.83651	0	0	2.3046	2.78057	0
hsa-mir-181c-3p	0	0	1.1075	3.94101	1.1523	0	2.09403
hsa-mir-4761-3p	0	0.918253	0	0	2.3046	0	4.18805
hsa-mir-5585-3p	0	1.83651	3.32249	0	0	2.78057	0
hsa-mir-3609	0	1.83651	0	0	0	2.78057	3.14104
hsa-mir-4687-5p	0	0.918253	1.1075	2.62734	2.3046	1.39028	0
hsa-mir-654-3p	0	1.83651	0	0	1.1523	0	4.18805
hsa-mir-3607-3p	0	0	1.1075	1.31367	2.3046	0	3.14104
hsa-mir-516a-5p	0	0	2.21499	0	0	6.95142	0
hsa-mir-3617-5p	5.08028	0.918253	0	0	0	0	0
hsa-mir-3173-3p	3.04817	0	2.21499	0	0	0	1.04701
hsa-mir-3145-3p	3.04817	0	2.21499	1.31367	0	0	0
hsa-mir-4664-5p	3.04817	0	0	2.62734	0	0	1.04701
hsa-mir-5010-5p	3.04817	0	2.21499	1.31367	0	0	0
hsa-mir-548ao-3p	2.03211	0	0	0	2.3046	1.39028	1.04701
hsa-mir-4637	2.03211	0	2.21499	0	2.3046	0	0
hsa-mir-144-5p	1.01606	0	2.21499	0	2.3046	0	1.04701
hsa-mir-20b-3p	1.01606	0	1.1075	0	4.60919	0	0
hsa-mir-586	1.01606	0	2.21499	0	1.1523	2.78057	0
hsa-mir-141-5p	0	0	3.32249	1.31367	0	0	2.09403
hsa-mir-4713-3p	0	5.50952	0	0	0	0	0
hsa-mir-659-5p	0	0	0	1.31367	0	5.56113	1.04701
hsa-mir-4652-3p	0	0.918253	0	1.31367	2.3046	1.39028	1.04701
hsa-mir-503-3p	0	1.83651	0	0	0	2.78057	2.09403
hsa-mir-5003-5p	0	1.83651	1.1075	0	0	1.39028	2.09403
hsa-mir-4799-5p	0	1.83651	3.32249	0	0	0	1.04701
hsa-mir-548t-5p	0	3.67301	2.21499	0	0	0	0
hsa-mir-4794	0	0	0	0	3.45689	2.78057	1.04701
hsa-mir-6514-5p	0	2.75476	1.1075	0	2.3046	0	0
hsa-mir-371a-5p	0	2.75476	0	0	3.45689	0	0
hsa-mir-526b-5p	0	0	0	0	4.60919	0	2.09403
hsa-mir-3659	0	0	1.1075	0	0	4.17085	2.09403
hsa-mir-548ah-5p	4.06423	0	0	1.31367	0	0	0
hsa-mir-1298	4.06423	0	0	0	0	0	1.04701
hsa-mir-4774-5p	3.04817	0	2.21499	0	0	0	0
hsa-mir-3160-3p	3.04817	0	0	0	0	0	2.09403
hsa-mir-513a-3p	2.03211	0	0	1.31367	0	0	2.09403
hsa-mir-548ai	2.03211	0	3.32249	0	0	0	0
hsa-mir-570-5p	2.03211	0	3.32249	0	0	0	0
hsa-mir-610	2.03211	0	0	0	0	0	3.14104
hsa-mir-6505-3p	2.03211	0.918253	0	1.31367	1.1523	0	0
hsa-mir-548aT-5p	2.03211	0	0	0	1.1523	2.78057	0
hsa-mir-548am-3p	2.03211	0	1.1075	1.31367	1.1523	0	0
hsa-mir-5696	2.03211	0	0	2.62734	1.1523	0	0
hsa-mir-6509-3p	2.03211	1.83651	0	0	1.1523	0	0
hsa-mir-4446-5p	2.03211	0	0	2.62734	1.1523	0	0
hsa-mir-183-3p	1.01606	0	0	0	0	0	4.18805
hsa-mir-197-5p	1.01606	0.918253	0	0	0	4.17085	0
hsa-mir-4501	0	0	1.1075	1.31367	3.45689	0	0
hsa-mir-3126-5p	0	0	0	0	2.3046	2.78057	1.04701
hsa-mir-4728-3p	0	0	2.21499	0	3.45689	0	0
hsa-mir-1302	0	0	0	0	5.76149	0	0
hsa-mir-4691-3p	0	0.918253	1.1075	2.62734	0	0	1.04701
hsa-mir-3657	0	2.75476	0	1.31367	0	1.39028	0
hsa-mir-5688	0	1.83651	1.1075	0	1.1523	0	1.04701
hsa-mir-4666a-5p	0	1.83651	0	0	3.45689	0	0
hsa-mir-664b-5p	0	1.83651	1.1075	1.31367	0	1.39028	0
hsa-mir-3944-3p	0	0.918253	0	0	2.3046	2.78057	0
hsa-mir-3691-3p	0	3.67301	0	1.31367	0	0	0
hsa-mir-374c-5p	0	0	0	3.94101	2.3046	0	0
hsa-mir-4672	0	0.918253	0	0	1.1523	0	3.14104
hsa-mir-4731-3p	0	0	2.21499	0	2.3046	0	1.04701
hsa-mir-3145-5p	0	0.918253	2.21499	0	0	2.78057	0
hsa-mir-5009-5p	0	0	2.21499	0	0	0	3.14104
hsa-mir-2682-5p	0	1.83651	0	0	1.1523	1.39028	1.04701
hsa-mir-150-5p	0	0.918253	1.1075	0	1.1523	2.78057	0
hsa-mir-1226-5p	4.06423	0	0	0	0	0	0
hsa-mir-4784	3.04817	0.918253	0	0	0	0	0
hsa-mir-1224-5p	3.04817	0	0	1.31367	0	0	0
hsa-mir-4743-5p	2.03211	0.918253	0	0	0	0	1.04701
hsa-mir-4762-5p	2.03211	0	0	0	2.3046	0	0
hsa-mir-4423-5p	2.03211	0	1.1075	0	0	0	1.04701
hsa-mir-4504	1.01606	0	0	2.62734	0	1.39028	0
hsa-mir-133b	1.01606	2.75476	0	0	0	0	0
hsa-mir-4662a-5p	1.01606	2.75476	0	0	0	0	0
hsa-mir-3922-5p	1.01606	0	2.21499	0	1.1523	0	0
hsa-mir-144-3p	1.01606	0.918253	0	0	1.1523	0	1.04701
hsa-mir-6511b-5p	1.01606	0	0	1.31367	1.1523	0	1.04701
hsa-mir-636	1.01606	1.83651	0	0	1.1523	0	0
hsa-mir-514a-5p	0	0.918253	1.1075	0	2.3046	0	0
hsa-mir-3919	0	3.67301	0	0	0	0	0
hsa-mir-411-5p	0	0.918253	0	0	2.3046	0	1.04701
hsa-mir-3135a	0	0.918253	0	0	2.3046	0	1.04701
hsa-mir-29a-5p	0	0	2.21499	0	2.3046	0	0
hsa-mir-3605-3p	0	0	0	2.62734	1.1523	0	1.04701
hsa-mir-939-5p	0	0	4.42999	0	0	0	0
hsa-mir-1247-5p	0	0	0	0	0	1.39028	3.14104
hsa-mir-3925-3p	0	0	0	1.31367	3.45689	0	0
hsa-mir-3682-3p	0	0.918253	0	3.94101	0	0	0
hsa-mir-664b-3p	0	0	0	0	3.45689	1.39028	0
hsa-mir-5588-3p	0	0	0	0	0	5.56113	0
hsa-mir-125b-1-3p	0	0	0	1.31367	0	4.17085	0
hsa-mir-1179	0	0	1.1075	0	0	4.17085	0
hsa-mir-4772-3p	0	1.83651	2.21499	0	0	0	0
hsa-mir-3150a-3p	0	0	0	0	4.60919	0	0
hsa-mir-135b-3p	0	0	0	0	0	2.78057	2.09403
hsa-mir-1293	0	0	2.21499	0	1.1523	0	1.04701
hsa-mir-4802-5p	0	1.83651	0	1.31367	0	1.39028	0
hsa-mir-581	0	0	2.21499	0	2.3046	0	0
hsa-mir-3913-5p	0	2.75476	0	1.31367	0	0	0
hsa-mir-4685-3p	0	0.918253	0	0	0	0	3.14104
hsa-mir-889	0	1.83651	1.1075	0	0	1.39028	0
hsa-mir-4706	0	0	0	0	2.3046	0	2.09403
hsa-mir-3149	0	0	1.1075	1.31367	0	0	2.09403
hsa-mir-3175	3.04817	0	0	0	0	0	0
hsa-mir-5582-3p	3.04817	0	0	0	0	0	0
hsa-mir-3918	3.04817	0	0	0	0	0	0
hsa-mir-3619-3p	3.04817	0	0	0	0	0	0
hsa-mir-767-5p	2.03211	0	1.1075	0	0	0	0
hsa-mir-512-3p	2.03211	0	0	0	1.1523	0	0
hsa-mir-218-1-3p	2.03211	0	0	0	0	1.39028	0
hsa-mir-138-2-3p	2.03211	0	0	0	0	0	1.04701
hsa-mir-643	2.03211	0	0	0	0	1.39028	0
hsa-mir-758-3p	2.03211	0	1.1075	0	0	0	0
hsa-mir-5001-5p	1.01606	0	0	0	1.1523	1.39028	0
hsa-mir-1258	1.01606	0	0	2.62734	0	0	0
hsa-mir-892a	1.01606	0	1.1075	1.31367	0	0	0
hsa-mir-4723-3p	1.01606	1.83651	0	0	0	0	0
hsa-mir-4766-5p	1.01606	0	0	1.31367	1.1523	0	0
hsa-mir-548ae	1.01606	0	0	1.31367	1.1523	0	0
hsa-mir-3064-5p	1.01606	0	0	0	2.3046	0	0
hsa-mir-3622a-5p	1.01606	0	0	2.62734	0	0	0
hsa-mir-616-3p	1.01606	1.83651	0	0	0	0	0
hsa-mir-4786-3p	1.01606	0	1.1075	1.31367	0	0	0
hsa-mir-4749-5p	1.01606	0	0	0	1.1523	0	1.04701
hsa-mir-4454	1.01606	0.918253	0	0	1.1523	0	0
hsa-mir-516b-5p	1.01606	0.918253	0	0	1.1523	0	0
hsa-mir-1289	0	0	0	0	2.3046	0	1.04701
hsa-mir-200b-5p	0	1.83651	0	0	0	0	1.04701
hsa-mir-1976	0	0.918253	0	2.62734	0	0	0
hsa-mir-892c-3p	0	0	0	0	0	0	3.14104
hsa-mir-5682	0	0	0	1.31367	2.3046	0	0
hsa-mir-3162-3p	0	0	0	0	3.45689	0	0
hsa-mir-520b	0	0	0	0	2.3046	0	1.04701
hsa-mir-510	0	0.918253	0	1.31367	1.1523	0	0
hsa-mir-4725-5p	0	0	2.21499	0	0	0	1.04701
hsa-mir-135a-5p	0	0	1.1075	0	0	2.78057	0
hsa-mir-485-3p	0	1.83651	0	0	0	0	1.04701
hsa-mir-513b	0	2.75476	0	0	0	0	0
hsa-mir-4714-5p	0	0	0	0	0	1.39028	2.09403
hsa-mir-4783-3p	0	0	0	0	2.3046	0	1.04701
hsa-mir-192-3p	0	0.918253	0	0	0	1.39028	1.04701
hsa-mir-3619-5p	0	0	0	0	2.3046	0	1.04701
hsa-mir-299-3p	0	0	0	0	1.1523	0	2.09403
hsa-mir-4752	0	0	0	0	2.3046	0	1.04701
hsa-mir-4460	0	0	0	0	0	0	3.14104
hsa-mir-6511a-5p	0	0	0	0	0	4.17085	0
hsa-mir-5586-3p	0	0	0	0	3.45689	0	0
hsa-mir-3171	0	0	1.1075	1.31367	1.1523	0	0
hsa-mir-4435	0	0	0	2.62734	0	1.39028	0
hsa-mir-548c-3p	0	2.75476	0	0	0	0	0
hsa-mir-588	0	0	0	0	1.1523	0	2.09403
hsa-mir-487b	0	0.918253	0	0	0	2.78057	0
hsa-mir-4502	0	0	0	3.94101	0	0	0
hsa-mir-520a-5p	0	2.75476	0	0	0	0	0
hsa-mir-943	0	0	1.1075	0	0	0	2.09403
hsa-mir-5006-3p	0	0	0	0	0	4.17085	0
hsa-mir-5701	0	2.75476	0	0	0	0	0
hsa-mir-381-3p	0	1.83651	0	0	0	1.39028	0
hsa-mir-520c-3p	0	0	0	0	2.3046	0	1.04701
hsa-mir-4647	0	0	3.32249	0	0	0	0
hsa-mir-892c-5p	2.03211	0	0	0	0	0	0
hsa-mir-302d-3p	2.03211	0	0	0	0	0	0
hsa-mir-4498	2.03211	0	0	0	0	0	0
hsa-mir-548av-3p	2.03211	0	0	0	0	0	0
hsa-mir-6716-3p	2.03211	0	0	0	0	0	0
hsa-mir-4797-5p	2.03211	0	0	0	0	0	0
hsa-mir-203b-3p	2.03211	0	0	0	0	0	0
hsa-mir-520d-3p	2.03211	0	0	0	0	0	0
hsa-mir-548ar-5p	2.03211	0	0	0	0	0	0
hsa-mir-1268b	1.01606	0	1.1075	0	0	0	0
hsa-mir-4687-3p	1.01606	0	0	0	0	1.39028	0
hsa-mir-1248	1.01606	0	0	0	1.1523	0	0
hsa-mir-3663-3p	1.01606	0	0	1.31367	0	0	0
hsa-mir-4655-5p	1.01606	0.918253	0	0	0	0	0
hsa-mir-518b	1.01606	0	1.1075	0	0	0	0
hsa-mir-3194-3p	1.01606	0	0	0	0	0	1.04701
hsa-mir-3162-5p	1.01606	0	0	0	0	0	1.04701
hsa-mir-4503	1.01606	0	0	0	1.1523	0	0
hsa-mir-206	0	0	0	0	2.3046	0	0
hsa-mir-138-1-3p	0	0	0	0	0	0	2.09403
hsa-mir-1228-3p	0	0	0	0	0	2.78057	0
hsa-mir-4779	0	0.918253	0	1.31367	0	0	0
hsa-mir-4699-3p	0	0	0	0	0	0	2.09403
hsa-mir-449b-3p	0	0	0	0	1.1523	1.39028	0
hsa-mir-4425	0	0	0	2.62734	0	0	0
hsa-mir-335-3p	0	0.918253	0	0	0	0	1.04701
hsa-mir-223-3p	0	0	0	0	2.3046	0	0
hsa-mir-4751	0	0	0	0	0	0	2.09403
hsa-mir-4797-3p	0	0	0	0	2.3046	0	0
hsa-mir-3529-5p	0	0	2.21499	0	0	0	0
hsa-mir-4689	0	0	0	2.62734	0	0	0
hsa-mir-433	0	0	0	0	2.3046	0	0
hsa-mir-4798-5p	0	0	0	0	0	1.39028	1.04701
hsa-mir-3682-5p	0	0	1.1075	1.31367	0	0	0
hsa-mir-2113	0	0	1.1075	0	0	0	1.04701
hsa-mir-5000-5p	0	0	0	0	0	1.39028	1.04701
hsa-mir-4795-3p	0	1.83651	0	0	0	0	0
hsa-mir-3132	0	0	0	2.62734	0	0	0
hsa-mir-4682	0	0	0	1.31367	1.1523	0	0
hsa-mir-3663-5p	0	0.918253	0	1.31367	0	0	0
hsa-mir-545-5p	0	0	1.1075	1.31367	0	0	0
hsa-mir-1322	0	0.918253	0	0	1.1523	0	0
hsa-mir-1234-3p	0	0	2.21499	0	0	0	0
hsa-mir-3064-3p	0	0	0	0	2.3046	0	0
hsa-mir-1538	0	1.83651	0	0	0	0	0
hsa-mir-4778-5p	0	0	0	1.31367	0	0	1.04701
hsa-mir-1299	0	1.83651	0	0	0	0	0
hsa-mir-3620-3p	0	0	0	0	2.3046	0	0
hsa-mir-372	0	0	0	0	0	0	2.09403
hsa-mir-548x-3p	0	0	0	0	0	2.78057	0
hsa-mir-369-3p	0	0	2.21499	0	0	0	0
hsa-mir-548az-5p	0	1.83651	0	0	0	0	0
hsa-mir-4684-5p	0	0	0	0	0	2.78057	0
hsa-mir-345-3p	0	0	0	2.62734	0	0	0
hsa-mir-4522	0	0	1.1075	0	0	0	1.04701
hsa-mir-4518	0	0	0	0	2.3046	0	0
hsa-mir-4730	0	0	0	0	2.3046	0	0
hsa-mir-4485	0	0	1.1075	0	0	0	1.04701
hsa-mir-299-5p	0	1.83651	0	0	0	0	0
hsa-mir-493-5p	0	0	0	0	2.3046	0	0
hsa-mir-1912	0	0	0	1.31367	1.1523	0	0
hsa-mir-5088	0	0	0	0	0	0	2.09403
hsa-mir-548aT-3p	0	0	1.1075	0	0	1.39028	0
hsa-mir-543	0	0	0	0	0	0	2.09403
hsa-mir-4638-3p	0	0	0	0	0	2.78057	0
hsa-mir-5583-3p	0	0.918253	0	0	0	1.39028	0
hsa-mir-4804-5p	0	0	2.21499	0	0	0	0
hsa-mir-3943	0	0	0	0	0	1.39028	1.04701
hsa-mir-654-5p	0	1.83651	0	0	0	0	0
hsa-mir-483-5p	0	0	0	0	1.1523	0	1.04701
hsa-mir-2114-3p	0	0.918253	1.1075	0	0	0	0
hsa-mir-3660	0	0.918253	1.1075	0	0	0	0
hsa-mir-1251	0	1.83651	0	0	0	0	0
hsa-mir-2964a-3p	0	0	0	0	2.3046	0	0
hsa-mir-552	0	0	2.21499	0	0	0	0
hsa-mir-4673	0	0	1.1075	0	1.1523	0	0
hsa-mir-939-3p	0	0	0	1.31367	0	1.39028	0
hsa-mir-4727-3p	0	0	0	0	2.3046	0	0
hsa-mir-675-5p	0	0	0	1.31367	0	1.39028	0
hsa-mir-609	0	1.83651	0	0	0	0	0
hsa-mir-6506-5p	0	0	0	0	2.3046	0	0
hsa-mir-892b	0	0	0	0	1.1523	0	1.04701
hsa-mir-1263	0	0	0	0	2.3046	0	0
hsa-mir-3911	0	0	1.1075	0	0	1.39028	0
hsa-mir-1178-3p	0	1.83651	0	0	0	0	0
hsa-mir-3134	0	0	2.21499	0	0	0	0
hsa-mir-603	0	0	2.21499	0	0	0	0
hsa-mir-3124-5p	0	0	0	0	0	2.78057	0
hsa-mir-519c-5p	1.01606	0	0	0	0	0	0
hsa-mir-4642	1.01606	0	0	0	0	0	0
hsa-mir-3942-5p	1.01606	0	0	0	0	0	0
hsa-mir-5004-5p	1.01606	0	0	0	0	0	0
hsa-mir-5580-5p	1.01606	0	0	0	0	0	0
hsa-mir-3188	1.01606	0	0	0	0	0	0
hsa-mir-522-5p	1.01606	0	0	0	0	0	0
hsa-mir-4662a-3p	1.01606	0	0	0	0	0	0
hsa-mir-4745-5p	1.01606	0	0	0	0	0	0
hsa-mir-518e-5p	1.01606	0	0	0	0	0	0
hsa-mir-519b-5p	1.01606	0	0	0	0	0	0
hsa-mir-4638-5p	1.01606	0	0	0	0	0	0
hsa-mir-519a-5p	1.01606	0	0	0	0	0	0
hsa-mir-891b	1.01606	0	0	0	0	0	0
hsa-mir-4757-3p	1.01606	0	0	0	0	0	0
hsa-mir-101-5p	1.01606	0	0	0	0	0	0
hsa-mir-4712-5p	1.01606	0	0	0	0	0	0
hsa-mir-410	1.01606	0	0	0	0	0	0
hsa-mir-523-5p	1.01606	0	0	0	0	0	0
hsa-mir-1915-5p	1.01606	0	0	0	0	0	0
hsa-mir-3161	1.01606	0	0	0	0	0	0
hsa-mir-1911-3p	0	0	0	1.31367	0	0	0
hsa-mir-4461	0	0.918253	0	0	0	0	0
hsa-mir-2276	0	0	1.1075	0	0	0	0
hsa-mir-520c-5p	0	0.918253	0	0	0	0	0
hsa-mir-517b-3p	0	0	0	0	0	1.39028	0
hsa-mir-4640-3p	0	0	0	0	0	0	1.04701
hsa-mir-214-3p	0	0.918253	0	0	0	0	0
hsa-mir-4746-3p	0	0	0	0	1.1523	0	0
hsa-mir-513a-5p	0	0.918253	0	0	0	0	0
hsa-mir-19a-5p	0	0	0	1.31367	0	0	0
hsa-mir-379-3p	0	0	1.1075	0	0	0	0
hsa-mir-487a	0	0	0	0	1.1523	0	0
hsa-mir-607	0	0	1.1075	0	0	0	0
hsa-mir-329	0	0	0	1.31367	0	0	0
hsa-mir-3194-5p	0	0	0	0	0	1.39028	0
hsa-mir-937-5p	0	0	0	0	1.1523	0	0
hsa-mir-508-5p	0	0	0	0	1.1523	0	0
hsa-mir-6508-3p	0	0.918253	0	0	0	0	0
hsa-mir-4712-3p	0	0	0	0	1.1523	0	0
hsa-mir-4457	0	0.918253	0	0	0	0	0
hsa-mir-499b-5p	0	0	0	0	1.1523	0	0
hsa-mir-4762-3p	0	0	0	0	0	0	1.04701
hsa-mir-4725-3p	0	0	0	1.31367	0	0	0
hsa-mir-147b	0	0	0	0	1.1523	0	0
hsa-mir-4735-5p	0	0.918253	0	0	0	0	0
hsa-mir-518d-5p	0	0.918253	0	0	0	0	0
hsa-mir-3126-3p	0	0	0	1.31367	0	0	0
hsa-mir-143-5p	0	0	0	0	1.1523	0	0
hsa-mir-129-1-3p	0	0	0	1.31367	0	0	0
hsa-mir-517a-3p	0	0	0	0	0	1.39028	0
hsa-mir-4749-3p	0	0	0	0	0	1.39028	0
hsa-mir-3616-3p	0	0	0	0	1.1523	0	0
hsa-mir-378f	0	0	1.1075	0	0	0	0
hsa-mir-548ac	0	0	0	0	0	0	1.04701
hsa-mir-3916	0	0.918253	0	0	0	0	0
hsa-mir-5011-3p	0	0	0	0	0	0	1.04701
hsa-mir-3678-5p	0	0	0	0	1.1523	0	0
hsa-mir-4482-5p	0	0	0	0	0	0	1.04701
hsa-mir-548at-3p	0	0	0	0	1.1523	0	0
hsa-mir-4753-5p	0	0.918253	0	0	0	0	0
hsa-mir-519a-3p	0	0.918253	0	0	0	0	0
hsa-mir-3166	0	0	1.1075	0	0	0	0
hsa-mir-378b	0	0	1.1075	0	0	0	0
hsa-mir-155-5p	0	0.918253	0	0	0	0	0
hsa-mir-4676-5p	0	0	0	0	0	0	1.04701
hsa-mir-4738-3p	0	0	0	1.31367	0	0	0
hsa-mir-5580-3p	0	0	0	0	1.1523	0	0
hsa-mir-4690-3p	0	0	0	0	0	1.39028	0
hsa-mir-4750-5p	0	0	0	0	1.1523	0	0
hsa-mir-4714-3p	0	0	0	0	0	0	1.04701
hsa-mir-938	0	0	0	0	0	0	1.04701
hsa-mir-4803	0	0	1.1075	0	0	0	0
hsa-mir-323b-3p	0	0.918253	0	0	0	0	0
hsa-mir-5089-5p	0	0	0	0	0	0	1.04701
hsa-mir-4428	0	0	0	0	0	1.39028	0
hsa-mir-4765	0	0	0	0	0	1.39028	0
hsa-mir-2115-3p	0	0	0	0	0	0	1.04701
hsa-mir-323a-3p	0	0	0	0	0	0	1.04701
hsa-mir-4440	0	0	0	1.31367	0	0	0
hsa-mir-5584-3p	0	0	0	0	0	0	1.04701
hsa-mir-4477b	0	0.918253	0	0	0	0	0
hsa-mir-495-3p	0	0	1.1075	0	0	0	0
hsa-mir-4474-3p	0	0	0	1.31367	0	0	0
hsa-mir-34c-3p	0	0	0	0	1.1523	0	0
hsa-mir-2116-5p	0	0	0	1.31367	0	0	0
hsa-mir-548as-5p	0	0	1.1075	0	0	0	0
hsa-mir-5587-5p	0	0.918253	0	0	0	0	0
hsa-mir-3679-5p	0	0	0	1.31367	0	0	0
hsa-mir-506-5p	0	0.918253	0	0	0	0	0
hsa-mir-202-3p	0	0.918253	0	0	0	0	0
hsa-mir-302b-3p	0	0	0	0	1.1523	0	0
hsa-mir-373-3p	0	0	0	0	0	0	1.04701
hsa-mir-4758-3p	0	0	0	0	1.1523	0	0
hsa-mir-4777-5p	0	0	0	0	0	0	1.04701
hsa-mir-1264	0	0	0	0	0	0	1.04701
hsa-mir-3197	0	0	0	0	0	0	1.04701
hsa-mir-522-3p	0	0	1.1075	0	0	0	0
hsa-mir-513c-5p	0	0	0	0	0	1.39028	0
hsa-mir-5190	0	0	0	0	0	0	1.04701
hsa-mir-4701-5p	0	0	0	0	1.1523	0	0
hsa-mir-378g	0	0	0	0	0	0	1.04701
hsa-mir-549a	0	0	0	0	0	0	1.04701
hsa-let-7f-1-3p	0	0	0	0	0	0	1.04701
hsa-mir-526a	0	0.918253	0	0	0	0	0
hsa-mir-4747-3p	0	0	1.1075	0	0	0	0
hsa-mir-3941	0	0.918253	0	0	0	0	0
hsa-mir-5582-5p	0	0	1.1075	0	0	0	0
hsa-mir-204-3p	0	0	0	0	1.1523	0	0
hsa-mir-4729	0	0	0	0	0	1.39028	0
hsa-mir-525-5p	0	0	0	0	0	0	1.04701
hsa-mir-371b-3p	0	0	0	0	0	0	1.04701
hsa-mir-3908	0	0	0	1.31367	0	0	0
